# Supplementary material for: Clonal evolution of acute myeloid leukemia revealed by high-throughput single-cell genomics
Source: Nat Commun. 2020 Oct 21;11:5327. doi: 10.1038/s41467-020-19119-8 (PMC7577981; doi:10.1038/s41467-020-19119-8)
Supplement: Supplementary file 4 — Supplementary Data 1 [file 41467_2020_19119_MOESM4_ESM.xlsx]

## Sheet: Sheet1 (2)
sample ID	gene	chr	start	ref allele	alt allele	amino acid change	function	exonic function	mutated %	scDNA-seq VAF	WT (No. of cells)	Het (No. of cells)	Homo (No. of cells)	Missing (No. of cells)	validated	validation method	bulk VAF
AML-01-001	FLT3	13	28608259	X	XAACTCTAAATTTTCTCTTGGAAACTCCCATTTGAGATCATATTCATATTCTCTGAAAT	p.Y599_D600delinsX	exonic	stopgain	0.9352	0.7949	239	8444	2190	498	yes	bulk-NGS	0.1186
AML-01-001	NPM1	5	170837544	T	TCTGC	p.L287fs	exonic	frameshift insertion	0.4249	0.4608	1285	4226	606	5254	yes	bulk-NGS	0.1828
AML-01-001	WT1	11	32417913	C	CGTACAAGA	p.R380fs	exonic	frameshift insertion	0.0034	0.0015	10779	39	0	553	yes	bulk-NGS in paired sample	0
AML-01-001	WT1	11	32417943	C	CG	p.R370fs	exonic	frameshift insertion	0.8836	0.4865	568	9799	248	756	yes	bulk-NGS	0.236
AML-02-001	DNMT3A	2	25457242	C	T	p.R882H	exonic	nonsynonymous SNV	0.7603	0.4639	468	5861	169	1433	yes	bulk-NGS	0.4239
AML-02-001	FLT3	13	28592641	T	A	p.D835V	exonic	nonsynonymous SNV	0.8274	0.4271	1186	6335	227	183	yes	bulk-NGS	0.407
AML-02-001	JAK2	9	5073770	G	T	p.V617F	exonic	nonsynonymous SNV	0.02	0.0412	3165	40	119	4607	yes	bulk-NGS	0.0752
AML-02-001	RUNX1	21	36252939	C	CT	p.S141fs	exonic	frameshift insertion	0.5369	0.4347	1052	3971	287	2621	yes	bulk-NGS	0.3471
AML-02-001	SF3B1	2	198267359	C	G	p.K666N	exonic	nonsynonymous SNV	0.8516	0.4416	1038	6517	237	139	yes	bulk-NGS	0.4403
AML-03-001	FLT3	13	28608271	X	XTCCCATTTGAGATCATATTCATATTCTCTGAAATCAACGTAGAAGT	p.R595_E596delinsRLLRX	exonic	stopgain	0.8723	0.857	632	2642	5182	495	yes	bulk-NGS	0.257
AML-03-001	NPM1	5	170837543	C	CTCTG	p.L287fs	exonic	frameshift insertion	0.5709	0.476	860	4730	380	2981	yes	bulk-NGS	0.2048
AML-04-001	FLT3	13	28592640	A	T	p.D835E	exonic	nonsynonymous SNV	0.043	0.0215	5610	245	8	15	yes	bulk-NGS	0.0231
AML-04-001	FLT3	13	28608286	X	XAAGTACTCATTATCTGAGGAGCCGGTCACCTGTACCATC	p.F590delinsLMVQVTGSSDNEYF	exonic	nonframeshift insertion	0.7383	0.6385	653	3881	1283	61	yes	bulk-NGS	0.1202
AML-04-001	IDH1	2	209113113	G	A	p.R132C	exonic	nonsynonymous SNV	0.001	0.0089	5808	6	0	64	yes	bulk-NGS in paired sample	0
AML-04-001	NRAS	1	115258747	C	T	p.G12D	exonic	nonsynonymous SNV	0.0012	0.005	4746	7	0	1125	yes	bulk-NGS in paired sample	0
AML-04-001	PTPN11	12	112888197	T	A	p.F71L	exonic	nonsynonymous SNV	0.1157	0.0606	5146	668	12	52	yes	bulk-NGS	0.0342
AML-04-001	SF3B1	2	198267359	C	G	p.K666N	exonic	nonsynonymous SNV	0.9268	0.489	298	5226	222	132	yes	bulk-NGS	0.4594
AML-04-001	SRSF2	17	74732959	G	T	p.P95H	exonic	nonsynonymous SNV	0.5645	0.5473	580	2539	779	1980	yes	bulk-NGS	0.4505
AML-04-001	WT1	11	32417912	C	CCT	p.R380fs	exonic	frameshift insertion	0.0432	0.0192	5609	248	6	15	yes	clinical sequencing	0
AML-04-001	WT1	11	32417914	G	A	p.R380W	exonic	nonsynonymous SNV	0.0446	0.0206	5601	256	6	15	yes	bulk-NGS	0.004
AML-05-001	DNMT3A	2	25467428	C	T	p.G550R	exonic	nonsynonymous SNV	0.693077	0.471	447	1518	284	351	yes	bulk-NGS	0.4426
AML-05-001	FLT3	13	28592641	T	G	p.D835A	exonic	nonsynonymous SNV	0.381154	0.1995	1548	932	59	61	yes	bulk-NGS	0.1387
AML-05-001	FLT3	13	28592642	C	A	p.D835Y	exonic	nonsynonymous SNV	0.0176923	0.0094	2527	41	5	27	yes	bulk-NGS	0.0067
AML-05-001	FLT3	13	28602340	G	T	p.N676K	exonic	nonsynonymous SNV	0.0126923	0.0093	2547	32	1	20	yes	bulk-NGS	0.0053
AML-05-001	FLT3	13	28608262	-	TCATATTCTCTGAAG	p.E598delinsDFREYE	exonic	nonframeshift insertion	0.0173077	0.0118	2547	43	2	8	yes	bulk-NGS	0.0136
AML-05-001	NRAS	1	115258744	C	T	p.G13D	exonic	nonsynonymous SNV	0.463846	0.2271	1366	1095	111	28	yes	bulk-NGS	0.2006
AML-06-001	FLT3	13	28608262	X	XACAAACTCTAAATTTTCTCTTGGAAACTCCCATTTGAGATCATATTCATATTCTC	p.V592_D593delinsVX	exonic	stopgain	0.0153	0.0115	8152	457	8	2781	yes	bulk-NGS	0.0293
AML-06-001	NRAS	1	115256528	T	G	p.Q61H	exonic	nonsynonymous SNV	0.1204	0.0547	9805	1341	31	221	yes	bulk-NGS	0.0345
AML-06-001	NRAS	1	115258744	C	T	p.G13D	exonic	nonsynonymous SNV	0.0028	0.002	9134	32	0	2232	yes	ddPCR (positive)	0
AML-06-001	NRAS	1	115258745	C	G	p.G13R	exonic	nonsynonymous SNV	0.0052	0.0031	9109	59	0	2230	yes	ddPCR (positive)	0
AML-06-001	NRAS	1	115258747	C	T	p.G12D	exonic	nonsynonymous SNV	0.3737	0.2473	4165	4210	49	2974	yes	bulk-NGS	0.2197
AML-07-001	IDH2	15	90631934	C	T	p.R140Q	exonic	nonsynonymous SNV	0.8974	0.466	487	5952	77	202	yes	bulk-NGS	0.4592
AML-07-001	RUNX1	21	36252994	T	TCC	p.D123fs	exonic	frameshift insertion	0.7063	0.7813	1152	199	4546	821	yes	bulk-NGS	0.1774
AML-07-001	SRSF2	17	74732959	G	T	p.P95H	exonic	nonsynonymous SNV	0.4896	0.556	334	2744	545	3095	yes	bulk-NGS	0.5432
AML-08-001	DNMT3A	2	25457242	C	T	p.R882H	exonic	nonsynonymous SNV	0.7221	0.3826	706	3246	130	593	yes	bulk-NGS	0.4677
AML-08-001	IDH2	15	90631934	C	T	p.R140Q	exonic	nonsynonymous SNV	0.8607	0.4381	524	3912	112	127	yes	bulk-NGS	0.4626
AML-08-001	SRSF2	17	74732959	G	A	p.P95L	exonic	nonsynonymous SNV	0.271	0.2593	936	1149	118	2472	yes	bulk-NGS	0.4533
AML-09-001	FLT3	13	28592640	A	T	p.D835E	exonic	nonsynonymous SNV	0.071	0.0314	7622	572	21	139	yes	clinical sequencing	not available
AML-09-001	FLT3	13	28592642	C	A	p.D835Y	exonic	nonsynonymous SNV	0.0085	0.0041	8187	66	5	96	yes	clinical sequencing	not available
AML-09-001	FLT3	13	28608312	X	XTCCGA	p.F590_Y591delinsLVLLRX	exonic	frameshift insertion	0.4381	0.3129	2706	4890	162	596	yes	qPCR	not available
AML-09-001	KRAS	12	25398281	C	T	p.G13D	exonic	nonsynonymous SNV	0.0393	0.0197	7788	304	24	238	yes	clinical sequencing	not available
AML-09-001	NPM1	5	170837543	C	CTCTG	p.L287fs	exonic	frameshift insertion	0.4682	0.4519	852	3650	261	3591	yes	clinical sequencing	not available
AML-10-001	FLT3	13	28608231	-	AACTCCCATTTGAGATCATATTCATA	p.N609fs	exonic	frameshift insertion	0.18398	0.1063	2211	489	14	20	yes	bulk-NGS	0.0522
AML-10-001	GATA2	3	128202813	T	C	p.T303A	exonic	nonsynonymous SNV	0.453548	0.4482	795	740	500	699	yes	bulk-NGS	0.3198
AML-10-001	MPL	1	43815060	G	A	p.R532Q	exonic	nonsynonymous SNV	0.126189	0.494	277	84	261	2112	yes	bulk-NGS	0.515
AML-10-001	SRSF2	17	74732959	G	A	p.P95L	exonic	nonsynonymous SNV	0.0669349	0.3975	289	25	158	2262	yes	bulk-NGS	0.356
AML-10-001	WT1	11	32414262	C	G	p.R430P	exonic	nonsynonymous SNV	0.5812	0.4557	504	1263	326	641	yes	bulk-NGS	0.3582
AML-11-001	ASXL1	20	31022441	A	AG	p.G642fs	exonic	frameshift insertion	0.68253	0.3774	566	2099	124	468	yes	bulk-NGS	0.1387
AML-11-001	CBL	11	119149239	G	A	p.C416Y	exonic	nonsynonymous SNV	0.952103	0.9281	130	163	2938	26	yes	bulk-NGS	0.941
AML-11-001	SRSF2	17	74732960	G	C	p.P95A	exonic	nonsynonymous SNV	0.193737	0.5564	366	123	508	2260	yes	bulk-NGS	0.4888
AML-11-001	TET2	4	106164071	C	T	p.P1215L	exonic	nonsynonymous SNV	0.749156	0.4842	460	2063	377	357	yes	bulk-NGS	0.4298
AML-12-001	FLT3	13	28592634	CATG	C	p.836_837del	exonic	nonframeshift deletion	0.0651	0.0275	6765	467	8	60	yes	bulk-NGS	0.0903
AML-12-001	NPM1	5	170837545	C	CTGCT	p.L287fs	exonic	frameshift insertion	0.617	0.514	646	4330	174	2150	yes	bulk-NGS	0.2
AML-12-001	PTPN11	12	112888211	A	T	p.E76V	exonic	nonsynonymous SNV	0.1349	0.064	6168	968	17	147	yes	bulk-NGS	0.0425
AML-13-001	IDH2	15	90631934	C	T	p.R140Q	exonic	nonsynonymous SNV	0.4609	0.2341	4585	4130	177	453	yes	bulk-NGS	0.2218
AML-13-001	NPM1	5	170837543	C	CTCTG	p.L287fs	exonic	frameshift insertion	0.2037	0.1703	4139	1648	256	3302	yes	ddPCR (positive)	0
AML-13-001	TP53	17	7578415	AC	A	p.V172fs	exonic	frameshift deletion	0.0138	0.0062	8714	127	2	502	yes	ddPCR (positive)	0
AML-13-001	WT1	11	32413565	C	G	p.R462P	exonic	nonsynonymous SNV	0.2901	0.1865	4307	2684	27	2327	yes	bulk-NGS	0.1124
AML-14-001	KRAS	12	25398281	C	T	p.G13D	exonic	nonsynonymous SNV	0.0357	0.0183	6706	245	7	95	yes	bulk-NGS	0.0182
AML-14-001	KRAS	12	25398284	C	A	p.G12V	exonic	nonsynonymous SNV	0.1199	0.0592	6078	796	50	129	yes	bulk-NGS	0.0262
AML-14-001	KRAS	12	25398284	C	T	p.G12D	exonic	nonsynonymous SNV	0.0095	0.005	6857	64	3	129	yes	ddPCR (positive)	0
AML-14-001	NPM1	5	170837543	C	CTCTG	p.L287fs	exonic	frameshift insertion	0.6468	0.461	736	4360	202	1755	yes	bulk-NGS	0.1644
AML-14-001	NRAS	1	115258745	C	G	p.G13R	exonic	nonsynonymous SNV	0.1411	0.0714	5319	968	27	739	yes	bulk-NGS	0.0524
AML-14-001	NRAS	1	115258747	C	T	p.G12D	exonic	nonsynonymous SNV	0.0306	0.0165	6145	208	8	692	yes	bulk-NGS	0.0138
AML-14-001	PTPN11	12	112888198	G	A	p.A72T	exonic	nonsynonymous SNV	0.2015	0.0966	5527	1388	33	105	yes	bulk-NGS	0.0562
AML-15-001	IDH1	2	209113113	G	C	p.R132G	exonic	nonsynonymous SNV	0.868	0.4564	524	4973	123	251	yes	bulk-NGS	0.427
AML-15-001	NPM1	5	170837543	C	CTCTG	p.L287fs	exonic	frameshift insertion	0.4866	0.4684	521	2687	170	2493	yes	bulk-NGS	0.216
AML-16-001	DNMT3A	2	25457242	C	T	p.R882H	exonic	nonsynonymous SNV	0.295	0.168	5040	2812	98	1914	yes	bulk-NGS	0.181
AML-16-001	IDH1	2	209113112	C	T	p.R132H	exonic	nonsynonymous SNV	0.4111	0.1702	5599	3956	99	210	yes	bulk-NGS	0.1854
AML-16-001	IDH2	15	90631934	C	T	p.R140Q	exonic	nonsynonymous SNV	0.0057	0.0022	9426	54	2	382	yes	ddPCR (positive)	0
AML-17-001	DNMT3A	2	25457283	A	T	p.F868L	exonic	nonsynonymous SNV	0.7286	0.4711	571	4564	262	1227	yes	bulk-NGS	0.3485
AML-17-001	NPM1	5	170837543	C	CTCTG	p.L287fs	exonic	frameshift insertion	0.5436	0.4825	641	3265	336	2382	yes	bulk-NGS	0.2927
AML-17-001	NRAS	1	115258747	C	T	p.G12D	exonic	nonsynonymous SNV	0.7097	0.4659	489	4576	125	1434	yes	bulk-NGS	0.3376
AML-18-001	ASXL1	20	31022936	TC	T	p.P808fs	exonic	frameshift deletion	0.4866	0.2644	3190	3664	124	807	yes	bulk-NGS	0.1989
AML-18-001	IDH2	15	90631838	C	T	p.R172K	exonic	nonsynonymous SNV	0.7747	0.5024	22	5867	164	1732	yes	bulk-NGS	0.3191
AML-18-001	RUNX1	21	36252852	A	ACCT	splicing	splicing	.	0.5941	0.3918	1523	4408	217	1637	yes	bulk-NGS	0.2841
AML-19-001	FLT3	13	28608265	X	XCCCCTTGGAAACTCCCATTTGAGATCATATTCATATTCTCTGAAATCAA	p.D593_F594delinsELLRX	exonic	stopgain	0.8006	0.804	575	1420	2815	456	yes	bulk-NGS	0.122
AML-19-001	RUNX1	21	36206720	CTG	C	p.Q264fs	exonic	frameshift deletion	0.6673	0.4107	1020	3389	125	732	yes	bulk-NGS	0.1127
AML-19-001	WT1	11	32417909	CG	C	p.S381fs	exonic	frameshift deletion	0.2801	0.1347	3350	1470	5	441	yes	bulk-NGS	0.1193
AML-20-001	DNMT3A	2	25457243	G	A	p.R882C	exonic	nonsynonymous SNV	0.6134	0.389	1516	6048	117	2369	yes	bulk-NGS	0.4761
AML-20-001	NPM1	5	170837543	C	CTCTG	p.L287fs	exonic	frameshift insertion	0.3078	0.2525	2967	2932	161	3990	yes	bulk-NGS	0.1556
AML-20-001	NRAS	1	115258744	C	A	p.G13V	exonic	nonsynonymous SNV	0.3298	0.2441	3530	3260	54	3206	yes	bulk-NGS	0.3311
AML-21-001	NPM1	5	170837543	C	CTCTG	p.L287fs	exonic	frameshift insertion	0.5089	0.417	1093	3844	411	3013	yes	bulk-NGS	0.2931
AML-21-001	NRAS	1	115258747	C	T	p.G12D	exonic	nonsynonymous SNV	0.5923	0.4597	624	4841	111	2785	yes	bulk-NGS	0.3706
AML-21-001	WT1	11	32417907	G	GCCGA	p.A382fs	exonic	frameshift insertion	0.9235	0.4713	484	7567	154	156	yes	bulk-NGS	0.3192
AML-22-001	KRAS	12	25398284	C	A	p.G12V	exonic	nonsynonymous SNV	0.3843	0.1886	1640	1064	60	161	yes	bulk-NGS	0.1325
AML-22-001	KRAS	12	25398285	C	T	p.G12S	exonic	nonsynonymous SNV	0.026	0.0207	2722	73	3	127	yes	bulk-NGS	0.0101
AML-22-001	NRAS	1	115258744	C	T	p.G13D	exonic	nonsynonymous SNV	0.1262	0.0635	2254	363	6	302	yes	bulk-NGS	0.0612
AML-22-001	NRAS	1	115258745	C	A	p.G13C	exonic	nonsynonymous SNV	0.0239	0.0179	2569	68	2	286	yes	bulk-NGS	0.0165
AML-22-001	NRAS	1	115258747	C	A	p.G12V	exonic	nonsynonymous SNV	0.0062	0.006	2609	17	1	298	yes	ddPCR (positive)	0
AML-22-001	NRAS	1	115258747	C	T	p.G12D	exonic	nonsynonymous SNV	0.0615	0.0329	2447	172	8	298	yes	bulk-NGS	0.0365
AML-22-001	NRAS	1	115258748	C	A	p.G12C	exonic	nonsynonymous SNV	0.0988	0.0559	2323	281	8	313	yes	bulk-NGS	0.0508
AML-22-001	NRAS	1	115258748	C	T	p.G12S	exonic	nonsynonymous SNV	0.0537	0.0312	2455	152	5	313	yes	ddPCR (positive)	0
AML-23-001	NRAS	1	115258745	C	G	p.G13R	exonic	nonsynonymous SNV	0.2775	0.1463	1222	528	45	270	yes	bulk-NGS	0.1557
AML-23-001	WT1	11	32417916	A	ACAAGAGTC	p.V379fs	exonic	frameshift insertion	0.6378	0.3072	683	1265	52	65	yes	bulk-NGS	0.2582
AML-24-001	DNMT3A	2	25457242	C	T	p.R882H	exonic	nonsynonymous SNV	0.331752	0.1815	2001	923	126	112	yes	bulk-NGS	0.4038
AML-24-001	FLT3	13	28602329	G	A	p.A680V	exonic	nonsynonymous SNV	0.000632511	0.0064	3150	2	0	10	yes	ddPCR (positive)	0
AML-24-001	FLT3	13	28608311	-	CATATTCTCTGAAATCAACGTAGAAGTACTCATTATCTGAGGAGCCGGTCACCTGTACCATCTGTAGCTGGCT	p.T582_G583delinsKPATDGTGDRLLRX	exonic	stopgain	0.00189753	0.0012	2538	609	10	5	yes	qPCR	0
AML-24-001	TET2	4	106156222	G	T	p.E375X	exonic	stopgain	0.399747	0.192	1888	1200	64	10	yes	bulk-NGS	0.445
AML-24-001	U2AF1	21	44524456	G	T	p.S34Y	exonic	nonsynonymous SNV	0.310879	0.172	2052	807	176	127	yes	bulk-NGS	0.4053
AML-24-001	WT1	11	32413592	C	T	p.C453Y	exonic	nonsynonymous SNV	0.175522	0.0872	2514	514	41	93	yes	bulk-NGS	0.081
AML-25-001	ASXL1	20	31022441	A	AG	p.G642fs	exonic	frameshift insertion	0.6734	0.243	1327	4263	24	752	yes	bulk-NGS	0.1438
AML-25-001	EZH2	7	148506462	G	A	p.R670C	exonic	nonsynonymous SNV	0.7537	0.3818	1448	4625	173	120	yes	bulk-NGS	0.4595
AML-25-001	FLT3	13	28608270	C	CTCTGAAGGGG	p.E596fs	exonic	frameshift insertion	0.017	0.0085	6223	108	0	35	yes	qPCR	0
AML-25-001	RUNX1	21	36164872	G	A	p.Q335X	exonic	stopgain	0.2336	0.7353	518	47	1440	4361	yes	bulk-NGS	0.6881
AML-26-001	DNMT3A	2	25457242	C	T	p.R882H	exonic	nonsynonymous SNV	0.5265	0.2864	3322	4961	94	1224	yes	bulk-NGS	0.3113
AML-26-001	FLT3	13	28592641	T	G	p.D835A	exonic	nonsynonymous SNV	0.1035	0.0498	8490	971	23	117	yes	bulk-NGS	0.0565
AML-26-001	FLT3	13	28592642	C	A	p.D835Y	exonic	nonsynonymous SNV	0.0134	0.0062	9407	126	3	65	yes	bulk-NGS	0.0065
AML-26-001	KRAS	12	25380276	T	A	p.Q61L	exonic	nonsynonymous SNV	0.0534	0.0281	8452	495	18	636	yes	bulk-NGS	0.0312
AML-26-001	NPM1	5	170837543	C	CTCTG	p.L287fs	exonic	frameshift insertion	0.1768	0.1138	5586	1628	69	2318	yes	bulk-NGS	0.0924
AML-26-001	NRAS	1	115258744	C	T	p.G13D	exonic	nonsynonymous SNV	0.0269	0.0143	7982	254	4	1361	yes	bulk-NGS	0.0108
AML-27-001	DNMT3A	2	25457243	G	A	p.R882C	exonic	nonsynonymous SNV	0.6681	0.4421	743	2533	197	613	yes	bulk-NGS	0.4977
AML-27-001	FLT3	13	28608273	X	XTGGAAACTCCCATTTGAGATCATATTCATATTCTCTGAAATCAA	p.R595fs	exonic	frameshift insertion	0.8245	0.4324	656	3261	108	61	yes	bulk-NGS	0.1224
AML-27-001	NPM1	5	170837543	C	CTCTG	p.L287fs	exonic	frameshift insertion	0.502	0.4435	571	1908	143	1464	yes	bulk-NGS	0.1754
AML-27-001	TP53	17	7578275	G	A	p.Q192X	exonic	stopgain	0.7359	0.369	994	2889	118	85	yes	bulk-NGS	0.3529
AML-28-001	DNMT3A	2	25457243	G	A	p.R882C	exonic	nonsynonymous SNV	0.7177	0.4516	698	7143	170	2178	yes	bulk-NGS	0.439
AML-28-001	FLT3	13	28608282	C	CTGCAAAGACAAATGGTGAGTACGTGCATTTTAAAGATTTTCCAATG	p.V592fs	exonic	frameshift insertion	0.1021	0.0366	7794	1040	0	1355	yes	bulk-NGS	0.0569
AML-28-001	IDH1	2	209113112	C	T	p.R132H	exonic	nonsynonymous SNV	0.7791	0.39	1918	7762	176	333	yes	bulk-NGS	0.4444
AML-28-001	IDH2	15	90631934	C	T	p.R140Q	exonic	nonsynonymous SNV	0.1207	0.0569	8356	1182	48	603	yes	bulk-NGS	0.0612
AML-28-001	NPM1	5	170837543	C	CTCTG	p.L287fs	exonic	frameshift insertion	0.4446	0.4639	1034	4086	444	4625	yes	clinical sequencing	0
AML-29-001	ASXL1	20	31022440	G	GA	p.G642fs	exonic	frameshift insertion	0.7923	0.4624	477	5983	193	1142	yes	bulk-NGS	0.1299
AML-29-001	IDH2	15	90631934	C	T	p.R140Q	exonic	nonsynonymous SNV	0.0233	0.0135	7569	176	6	44	yes	bulk-NGS	0.0205
AML-29-001	RUNX1	21	36231782	C	T	p.R201Q	exonic	nonsynonymous SNV	0.2409	0.4756	340	1708	170	5577	yes	bulk-NGS	0.2727
AML-29-001	SRSF2	17	74732959	G	T	p.P95H	exonic	nonsynonymous SNV	0.4076	0.5642	538	2379	798	4080	yes	bulk-NGS	0.3615
AML-30-001	DNMT3A	2	25457242	C	T	p.R882H	exonic	nonsynonymous SNV	0.3494	0.1745	3744	2298	32	594	yes	bulk-NGS	0.2276
AML-30-001	IDH2	15	90631934	C	T	p.R140Q	exonic	nonsynonymous SNV	0.0396	0.0182	6329	255	9	75	yes	bulk-NGS	0.022
AML-30-001	NPM1	5	170837543	C	CTCTG	p.L287fs	exonic	frameshift insertion	0.0301	0.0181	5239	193	8	1228	yes	bulk-NGS	0.0146
AML-30-001	NRAS	1	115258744	C	T	p.G13D	exonic	nonsynonymous SNV	0.0354	0.0186	5738	233	3	694	yes	bulk-NGS	0.0195
AML-31-001	FLT3	13	28608286	X	XTCATATTCTCTGAAATCAACGTAGAAGTACT	p.F590_Y591delinsLVLLRX	exonic	stopgain	0.0372	0.0262	8702	375	5	1141	yes	qPCR	0
AML-31-001	NPM1	5	170837543	C	CTCTG	p.L287fs	exonic	frameshift insertion	0.2621	0.2468	2950	2576	103	4594	yes	clinical sequencing	0
AML-31-001	NRAS	1	115258744	C	A	p.G13V	exonic	nonsynonymous SNV	0.1195	0.0772	6374	1201	21	2627	yes	bulk-NGS	0.0833
AML-31-001	PTPN11	12	112888139	C	A	p.T52N	exonic	nonsynonymous SNV	0.0229	0.0099	9604	229	5	385	yes	ddPCR (positive)	0
AML-31-001	WT1	11	32417907	G	GCCGA	p.A382fs	exonic	frameshift insertion	0.0664	0.0317	9226	674	5	318	yes	ddPCR (positive)	0
AML-32-001	DNMT3A	2	25457242	C	T	p.R882H	exonic	nonsynonymous SNV	0.6849	0.4248	902	5551	93	1695	yes	bulk-NGS	0.3766
AML-32-001	FLT3	13	28592642	C	A	p.D835Y	exonic	nonsynonymous SNV	0.6763	0.3344	2500	5422	151	168	yes	bulk-NGS	0.246
AML-32-001	FLT3	13	28608283	X	XGCATATTCATATTCTCTGAAATCAACGTAGAAGT	p.V581fs	exonic	stopgain	0.0546	0.0395	6345	878	17	1001	yes	qPCR	0
AML-32-001	RUNX1	21	36252866	G	C	p.R166G	exonic	nonsynonymous SNV	0.6178	0.8748	676	125	4966	2474	yes	bulk-NGS	0.7321
AML-32-001	SF3B1	2	198266834	T	C	p.K700E	exonic	nonsynonymous SNV	0.8537	0.4406	1038	6830	205	168	yes	bulk-NGS	0.3971
AML-33-001	IDH2	15	90631934	C	T	p.R140Q	exonic	nonsynonymous SNV	0.5454	0.2812	3256	4248	181	435	yes	bulk-NGS	0.3067
AML-33-001	RUNX1	21	36231792	C	T	p.D198N	exonic	nonsynonymous SNV	0.1915	0.217	1990	1507	48	4575	yes	bulk-NGS	0.1935
AML-33-001	SRSF2	17	74732959	G	T	p.P95H	exonic	nonsynonymous SNV	0.2361	0.4082	1004	1487	430	5199	yes	bulk-NGS	0.3551
AML-34-001	KRAS	12	25398284	C	T	p.G12D	exonic	nonsynonymous SNV	0.0629	0.0359	3859	267	7	226	yes	bulk-NGS	0.0171
AML-34-001	NRAS	1	115258744	C	T	p.G13D	exonic	nonsynonymous SNV	0.0053	0.0067	3849	22	1	487	yes	ddPCR (positive)	0
AML-34-001	NRAS	1	115258747	C	T	p.G12D	exonic	nonsynonymous SNV	0.0014	0.0044	3863	6	0	490	yes	ddPCR (positive)	0
AML-34-001	SF3B1	2	198266834	T	C	p.K700E	exonic	nonsynonymous SNV	0.0679	0.0365	3995	286	10	68	yes	bulk-NGS	0.015
AML-35-001	FLT3	13	28608275	X	XCGACGCCGCGCCATTTGAGATCATATTCATATTCTCTGAAAT	p.F594delinsYFREYEYDLKWRGVV	exonic	nonframeshift insertion	0.0024	0.0015	6546	18	0	1020	yes	bulk-NGS	0.0811
AML-35-001	NRAS	1	115258747	C	T	p.G12D	exonic	nonsynonymous SNV	0.3891	0.2264	3554	2846	105	1079	yes	bulk-NGS	0.2494
AML-35-001	PTPN11	12	112888199	C	T	p.A72V	exonic	nonsynonymous SNV	0.0145	0.008	7082	109	1	392	yes	bulk-NGS	0.0102
AML-36-001	FLT3	13	28592640	A	T	p.D835E	exonic	nonsynonymous SNV	0.1333	0.0642	6812	1016	71	254	yes	bulk-NGS	0.0582
AML-36-001	NRAS	1	115258747	C	T	p.G12D	exonic	nonsynonymous SNV	0.0115	0.0061	7257	90	4	802	yes	bulk-NGS	0.0066
AML-36-001	NRAS	1	115258748	C	T	p.G12S	exonic	nonsynonymous SNV	0.0623	0.0328	6817	495	13	828	yes	bulk-NGS	0.0239
AML-37-001	DNMT3A	2	25457252	T	C	p.N879D	exonic	nonsynonymous SNV	0.8184	0.4716	469	4924	186	665	yes	bulk-NGS	0.475
AML-37-001	NPM1	5	170837543	C	CTCTG	p.L287fs	exonic	frameshift insertion	0.6156	0.4805	498	3657	187	1902	yes	bulk-NGS	0.25
AML-37-001	NRAS	1	115258747	C	T	p.G12D	exonic	nonsynonymous SNV	0.8061	0.4755	474	4887	146	737	yes	bulk-NGS	0.4192
AML-38-001	FLT3	13	28592642	C	G	p.D835H	exonic	nonsynonymous SNV	0.0224	0.0112	7054	156	6	19	yes	bulk-NGS	0.0065
AML-38-001	FLT3	13	28608261	X	XTGAGATCATATTCATATTCTCTGAAATCAACGTAGAAGTACTCATTATCTGAGGAGCCGGTCACCTGTACCAT	p.M578delinsKQFRYESQLQMVQVTGSSDNEYFYVDFREYEM	exonic	frameshift insertion	0.2202	0.1963	5147	1593	133	362	yes	bulk-NGS	0.133
AML-38-001	IDH1	2	209113112	C	T	p.R132H	exonic	nonsynonymous SNV	0.5084	0.2356	3432	3603	75	125	yes	bulk-NGS	0.2211
AML-38-001	IDH2	15	90631934	C	T	p.R140Q	exonic	nonsynonymous SNV	0.4137	0.1823	4103	2811	182	139	yes	bulk-NGS	0.1835
AML-38-001	KRAS	12	25398284	C	G	p.G12A	exonic	nonsynonymous SNV	0.3797	0.2023	4348	2618	129	140	yes	bulk-NGS	0.1801
AML-38-001	KRAS	12	25398284	C	T	p.G12D	exonic	nonsynonymous SNV	0.0023	0.0043	7078	16	1	140	yes	ddPCR in paired sample	0
AML-38-001	NPM1	5	170837544	T	TCTGC	p.L287fs	exonic	frameshift insertion	0.6012	0.43	764	4119	231	2121	yes	bulk-NGS	0.1962
AML-38-001	NRAS	1	115258745	C	G	p.G13R	exonic	nonsynonymous SNV	0.1035	0.0565	5560	728	21	926	yes	bulk-NGS	0.0326
AML-38-001	NRAS	1	115258747	C	G	p.G12A	exonic	nonsynonymous SNV	0.0437	0.0267	6042	309	7	877	yes	bulk-NGS	0.0174
AML-38-001	PTPN11	12	112888165	G	C	p.D61H	exonic	nonsynonymous SNV	0.098	0.0494	6474	688	21	52	yes	bulk-NGS	0.0323
AML-38-001	PTPN11	12	112888199	C	G	p.A72G	exonic	nonsynonymous SNV	0.0135	0.009	7088	90	8	49	yes	bulk-NGS	0.0101
AML-38-001	PTPN11	12	112926888	G	C	p.G503A	exonic	nonsynonymous SNV	0.0015	0.0023	6750	11	0	474	yes	bulk-NGS in paired sample	0
AML-39-001	GATA2	3	128202830	T	C	p.N297S	exonic	nonsynonymous SNV	0.4595	0.9488	100	35	3060	3540	yes	bulk-NGS	0.8312
AML-39-001	PTPN11	12	112888199	C	T	p.A72V	exonic	nonsynonymous SNV	0.0457	0.0198	6300	302	6	127	yes	bulk-NGS	0.0303
AML-39-001	PTPN11	12	112888211	A	G	p.E76G	exonic	nonsynonymous SNV	0.0199	0.0092	6477	131	3	124	no		0
AML-39-001	PTPN11	12	112926885	C	T	p.S502L	exonic	nonsynonymous SNV	0.0105	0.0104	3514	69	2	3150	no		0
AML-39-001	PTPN11	12	112926888	G	C	p.G503A	exonic	nonsynonymous SNV	0.2598	0.271	1551	1740	10	3434	yes	bulk-NGS	0.3155
AML-39-001	SF3B1	2	198266834	T	C	p.K700E	exonic	nonsynonymous SNV	0.9661	0.4971	167	6353	154	61	yes	bulk-NGS	0.4686
AML-40-001	FLT3	13	28602340	G	C	p.N676K	exonic	nonsynonymous SNV	0.0636	0.0301	5661	370	24	139	yes	bulk-NGS	0.027
AML-40-001	FLT3	13	28602340	G	T	p.N676K	exonic	nonsynonymous SNV	0.0076	0.0034	6008	42	5	139	yes	ddPCR (positive)	0
AML-40-001	FLT3	13	28608313	X	XTCTC	p.V581fs	exonic	frameshift insertion	0.006	0.0042	5436	34	3	721	yes	qPCR	0
AML-40-001	IDH2	15	90631934	C	T	p.R140Q	exonic	nonsynonymous SNV	0.8074	0.4647	785	4560	441	408	yes	bulk-NGS	0.4196
AML-40-001	NPM1	5	170837543	C	CTCTG	p.L287fs	exonic	frameshift insertion	0.444	0.4683	736	2344	406	2708	yes	bulk-NGS	0.2584
AML-40-001	NRAS	1	115258744	C	T	p.G13D	exonic	nonsynonymous SNV	0.0063	0.0039	5225	38	1	930	yes	ddPCR (positive)	0
AML-40-001	NRAS	1	115258747	C	T	p.G12D	exonic	nonsynonymous SNV	0.289	0.1781	3343	1705	85	1061	yes	bulk-NGS	0.1388
AML-41-001	IDH2	15	90631934	C	T	p.R140Q	exonic	nonsynonymous SNV	0.817	0.4526	660	3827	325	270	yes	bulk-NGS	0.4225
AML-41-001	KRAS	12	25398284	C	G	p.G12A	exonic	nonsynonymous SNV	0.0201	0.019	4584	95	7	396	yes	ddPCR (positive)	0
AML-41-001	NRAS	1	115258745	C	G	p.G13R	exonic	nonsynonymous SNV	0.1281	0.0778	3580	628	23	851	yes	bulk-NGS	0.0473
AML-41-001	NRAS	1	115258747	C	G	p.G12A	exonic	nonsynonymous SNV	0.0031	0.0055	4254	16	0	812	yes	ddPCR (positive)	0
AML-41-001	PTPN11	12	112888165	G	C	p.D61H	exonic	nonsynonymous SNV	0.0183	0.0136	4743	88	5	246	yes	bulk-NGS	0.0108
AML-41-001	PTPN11	12	112888198	G	A	p.A72T	exonic	nonsynonymous SNV	0.0187	0.0173	4732	84	11	255	yes	bulk-NGS	0.0049
AML-41-001	SRSF2	17	74732959	G	T	p.P95H	exonic	nonsynonymous SNV	0.5085	0.5189	785	1818	766	1713	yes	bulk-NGS	0.4481
AML-41-001	TP53	17	7577577	T	C	p.N235S	exonic	nonsynonymous SNV	0.8933	0.4826	363	4245	295	179	yes	bulk-NGS	0.5063
AML-41-001	WT1	11	32417947	G	A	p.R369X	exonic	stopgain	0.9044	0.6498	415	2625	1971	71	yes	bulk-NGS	0.6254
AML-42-001	ASXL1	20	31022441	A	AG	p.G642fs	exonic	frameshift insertion	0.711695	0.3952	633	2170	185	321	yes	bulk-NGS	0.1525
AML-42-001	EZH2	7	148506443	C	T	p.R676H	exonic	nonsynonymous SNV	0.882442	0.4571	379	2758	162	10	yes	bulk-NGS	0.4479
AML-42-001	NRAS	1	115258744	C	A	p.G13V	exonic	nonsynonymous SNV	0.00815956	0.0093	3037	25	2	245	yes	ddPCR (positive)	0
AML-42-001	NRAS	1	115258744	C	T	p.G13D	exonic	nonsynonymous SNV	0.813841	0.4423	595	2464	229	21	yes	bulk-NGS	0.3851
AML-42-001	NRAS	1	115258747	C	T	p.G12D	exonic	nonsynonymous SNV	0.011786	0.0081	3254	38	1	16	yes	bulk-NGS	0.0129
AML-42-001	RUNX1	21	36164771	CATGCCGAT	C	p.I366fs	exonic	frameshift deletion	0.0646721	0.3959	246	32	182	2849	yes	bulk-NGS	0.2763
AML-42-001	RUNX1	21	36252937	G	GCCGGGAA	p.A142fs	exonic	frameshift insertion	0.0426111	0.0256	3067	121	20	101	yes	bulk-NGS	0.1706
AML-42-001	STAG2	X	123220478	AAATTC	A	p.N1046fs	exonic	frameshift deletion	0.0510728	0.0475	2963	63	106	177	yes	bulk-NGS	0.19
AML-43-001	FLT3	13	28608310	X	XAAATCAA	p.T582_G583delinsTX	exonic	stopgain	0.8731	0.5067	906	10024	228	548	yes	bulk-NGS	0.1374
AML-43-001	WT1	11	32417802	C	G	splicing	splicing	.	0.891	0.4643	674	10263	167	602	yes	bulk-NGS	0.4061
AML-43-001	WT1	11	32417909	C	CGACCGTACAA	p.S381fs	exonic	frameshift insertion	0.8287	0.4351	1338	9566	135	667	yes	bulk-NGS	0.2898
AML-44-001	FLT3	13	28608243	A	ACTCCCATTTGAGATCATATTCATATTCTCTGAAATCAAGGGGACCAAACTCTAAATTTTCTCTTGGAAG	p.F605delinsSPRENLEFGPLDFREYEYDLKWEF	exonic	nonframeshift insertion	0.0012	0.0054	6702	23	0	34	yes	qPCR	0
AML-44-001	RUNX1	21	36252867	A	ACC	p.G165fs	exonic	frameshift insertion	0.5084	0.3097	2272	3038	398	1051	yes	bulk-NGS	0.3046
AML-44-001	WT1	11	32413565	C	A	p.R462L	exonic	nonsynonymous SNV	0.4945	0.2826	2720	3183	159	697	yes	bulk-NGS	0.288
AML-45-001	ASXL1	20	31022916	G	T	p.E801X	exonic	stopgain	0.8129	0.459	694	6050	222	750	yes	bulk-NGS	0.4951
AML-45-001	KRAS	12	25398285	C	G	p.G12R	exonic	nonsynonymous SNV	0.5941	0.3105	2842	4405	179	290	yes	bulk-NGS	0.2119
AML-45-001	NRAS	1	115258747	C	G	p.G12A	exonic	nonsynonymous SNV	0.0035	0.0019	6499	27	0	1190	yes	ddPCR (positive)	0
AML-45-001	NRAS	1	115258747	C	T	p.G12D	exonic	nonsynonymous SNV	0.1103	0.0619	5675	833	18	1190	yes	bulk-NGS	0.0556
AML-46-001	BCOR	X	39911644	G	GT	p.N1628fs	exonic	frameshift insertion	0.877075	0.9324	212	192	4246	410	yes	bulk-NGS	0.3117
AML-46-001	DNMT3A	2	25464489	A	G	p.V675A	exonic	nonsynonymous SNV	0.747233	0.4747	955	3037	744	324	yes	bulk-NGS	0.4525
AML-46-001	NPM1	5	170837543	C	CTCTG	p.L287fs	exonic	frameshift insertion	0.51996	0.408	1147	1933	698	1282	yes	bulk-NGS	0.2099
AML-46-001	PTPN11	12	112888198	G	A	p.A72T	exonic	nonsynonymous SNV	0.863439	0.4599	652	3996	373	39	yes	bulk-NGS	0.4321
AML-47-001	FLT3	13	28592642	C	A	p.D835Y	exonic	nonsynonymous SNV	0.7993	0.419	1076	4955	238	228	yes	bulk-NGS	0.4269
AML-47-001	NPM1	5	170837543	C	CTCTG	p.L287fs	exonic	frameshift insertion	0.5045	0.4664	620	3080	198	2599	yes	bulk-NGS	0.2987
AML-47-001	WT1	11	32417910	G	T	p.S381X	exonic	stopgain	0.8816	0.4545	646	5579	149	123	yes	bulk-NGS	0.4721
AML-48-001	IDH2	15	90631838	C	T	p.R172K	exonic	nonsynonymous SNV	0.2739	0.1449	537	722	33	1464	yes	bulk-NGS	0.1105
AML-48-001	KRAS	12	25398279	C	T	p.V14I	exonic	nonsynonymous SNV	0.0878	0.0497	2420	229	13	94	yes	bulk-NGS	0.0451
AML-49-001	FLT3	13	28608262	X	XTCATATTCTCTGAAATCAACG	p.E598delinsDVDFREYE	exonic	nonframeshift insertion	0.7681	0.8682	743	2386	3589	1061	yes	bulk-NGS	0.2491
AML-49-001	NPM1	5	170837543	C	CTCTG	p.L287fs	exonic	frameshift insertion	0.715	0.462	595	5285	277	1622	yes	bulk-NGS	0.2599
AML-49-001	NRAS	1	115258747	C	T	p.G12D	exonic	nonsynonymous SNV	0.6955	0.4895	322	5296	114	2047	yes	bulk-NGS	0.4119
AML-50-001	FLT3	13	28608341	T	C	p.Y572C	exonic	nonsynonymous SNV	0.7136	0.4489	887	6615	98	1807	yes	bulk-NGS	0.4186
AML-50-001	NPM1	5	170837543	C	CTCTG	p.L287fs	exonic	frameshift insertion	0.5619	0.4534	1141	4843	443	2980	yes	bulk-NGS	0.1689
AML-50-001	RUNX1	21	36252940	G	A	p.S141L	exonic	nonsynonymous SNV	0.0167	0.0082	7642	157	0	1608	no	ddPCR (negative)	0
AML-51-001	DNMT3A	2	25457243	G	A	p.R882C	exonic	nonsynonymous SNV	0.8547	0.464	749	6704	321	445	yes	bulk-NGS	0.4648
AML-51-001	FLT3	13	28592642	C	A	p.D835Y	exonic	nonsynonymous SNV	0.2772	0.1345	5863	2208	70	78	yes	bulk-NGS	0.0951
AML-51-001	FLT3	13	28608243	X	XCCCATTTGAGATCATATTCATATTCTCTGAAATCAACGTAGAAGTACTCATTATT	p.F612delinsYFYVDFREYEYV	exonic	frameshift insertion	0.1177	0.2997	6029	150	935	1105	yes	bulk-NGS	0.1268
AML-51-001	NPM1	5	170837543	C	CTCTG	p.L287fs	exonic	frameshift insertion	0.6596	0.4077	847	5174	247	1951	yes	bulk-NGS	0.2262
AML-51-001	NRAS	1	115258747	C	A	p.G12V	exonic	nonsynonymous SNV	0.019	0.0134	7104	150	6	959	yes	bulk-NGS	0.0074
AML-51-001	NRAS	1	115258747	C	T	p.G12D	exonic	nonsynonymous SNV	0.0051	0.0065	7218	40	2	959	yes	ddPCR (positive)	0
AML-52-001	FLT3	13	28608296	X	XCATATTCATATTCTCTGAAAT	p.N587delinsNFREYEYD	exonic	nonframeshift insertion	0.0814	0.0679	5477	513	25	595	yes	qPCR	0
AML-52-001	IDH2	15	90631934	C	T	p.R140Q	exonic	nonsynonymous SNV	0.6165	0.3172	1964	3801	274	571	yes	bulk-NGS	0.2584
AML-52-001	NPM1	5	170837543	C	CTCTG	p.L287fs	exonic	frameshift insertion	0.3495	0.3174	1582	2077	233	2718	yes	bulk-NGS	0.1143
AML-53-001	FLT3	13	28608251	X	XCATATTCTCTGAAATCAACGTAGAAGTACTCATTATCTGAGGAGCCGGTCACCTGTACCCCCC	p.M578_V579delinsIMKASYRWYRX	exonic	nonframeshift insertion	0.0482	0.0531	7313	482	33	185	yes	bulk-NGS	0.0481
AML-53-001	NRAS	1	115258745	C	G	p.G13R	exonic	nonsynonymous SNV	0.0116	0.0101	7008	83	10	912	yes	ddPCR (positive)	0
AML-53-001	NRAS	1	115258747	C	T	p.G12D	exonic	nonsynonymous SNV	0.1033	0.059	6233	774	54	952	yes	bulk-NGS	0.1114
AML-54-001	ASXL1	20	31022441	A	AG	p.G642fs	exonic	frameshift insertion	0.279	0.2585	1032	2178	3	4603	yes	bulk-NGS	0.2216
AML-54-001	FLT3	13	28608224	X	XAGAAGTACTCATTATCTGAGGAGCCGGTCCCCTGTA	p.E611delinsVQGTGSSDNEYFX	exonic	stopgain	0.7593	0.5857	387	6628	286	515	yes	bulk-NGS	0.302
AML-54-001	SRSF2	17	74732959	G	C	p.P95R	exonic	nonsynonymous SNV	0.2033	0.4677	546	1250	339	5681	yes	bulk-NGS	0.4226
AML-55-001	ASXL1	20	31022402	TCACCACTGCCATAGAGAGGCGGC	T	p.H630fs	exonic	frameshift deletion	0.2519	0.0946	2281	796	14	124	yes	bulk-NGS	0.0621
AML-55-001	DNMT3A	2	25457243	G	A	p.R882C	exonic	nonsynonymous SNV	0.2233	0.1048	2186	707	11	311	yes	bulk-NGS	0.021
AML-55-001	IDH1	2	209113113	G	A	p.R132C	exonic	nonsynonymous SNV	0.275	0.1213	2314	873	11	17	yes	ddPCR (positive)	0
AML-55-001	IDH2	15	90631934	C	T	p.R140Q	exonic	nonsynonymous SNV	0.0019	0.0005	3179	6	0	30	no		0
AML-55-001	RUNX1	21	36252865	C	T	p.R166Q	exonic	nonsynonymous SNV	0.246	0.1601	2041	777	14	383	yes	bulk-NGS	0.0558
AML-55-001	SRSF2	17	74732959	G	T	p.P95H	exonic	nonsynonymous SNV	0.1779	0.2047	1209	486	86	1434	yes	bulk-NGS	0.049
AML-56-001	IDH2	15	90631934	C	T	p.R140Q	exonic	nonsynonymous SNV	0.8952	0.4917	141	6001	90	572	yes	bulk-NGS	0.4015
AML-57-001	KRAS	12	25398281	C	T	p.G13D	exonic	nonsynonymous SNV	0.0104	0.0051	8363	86	4	213	no		0
AML-57-001	NPM1	5	170837543	C	CTCTG	p.L287fs	exonic	frameshift insertion	0.1971	0.1499	4030	1646	62	2928	yes	bulk-NGS	0.0921
AML-57-001	SRSF2	17	74732959	G	C	p.P95R	exonic	nonsynonymous SNV	0.2347	0.3584	1136	1687	347	5496	yes	bulk-NGS	0.3269
AML-58-001	DNMT3A	2	25457242	C	T	p.R882H	exonic	nonsynonymous SNV	0.6151	0.4221	797	4912	113	2348	yes	bulk-NGS	0.4659
AML-58-001	IDH2	15	90631934	C	T	p.R140Q	exonic	nonsynonymous SNV	0.6602	0.3281	2421	5293	101	355	yes	bulk-NGS	0.2762
AML-58-001	SRSF2	17	74732959	G	T	p.P95H	exonic	nonsynonymous SNV	0.2275	0.4743	541	1377	482	5770	yes	bulk-NGS	0.4483
AML-59-001	DNMT3A	2	25457242	C	T	p.R882H	exonic	nonsynonymous SNV	0.6153	0.294	488	1549	89	536	yes	bulk-NGS	0.4206
AML-59-001	IDH1	2	209113113	G	A	p.R132C	exonic	nonsynonymous SNV	0.885	0.4484	278	2281	75	28	yes	bulk-NGS	0.2581
AML-59-001	RUNX1	21	36231792	C	T	p.D198N	exonic	nonsynonymous SNV	0.0496	0.0351	1765	130	2	765	yes	bulk-NGS	0.0392
AML-59-001	RUNX1	21	36252906	C	CT	p.K152fs	exonic	frameshift insertion	0.6642	0.3736	584	1645	123	310	yes	bulk-NGS	0.2295
AML-60-001	ASXL1	20	31022441	A	AG	p.G642fs	exonic	frameshift insertion	0.6545	0.3388	648	4929	55	1983	yes	bulk-NGS	0.1736
AML-60-001	FLT3	13	28608244	X	XTCTAAATTTTCTCTTGGAAACTCCCATTTGAGATCATATTCATATTCTCTGAACCTT	p.E604delinsERFREYEYDLKWEFPRENLE	exonic	nonframeshift insertion	0.0232	0.0318	6027	97	176	1315	yes	qPCR	0
AML-60-001	IDH2	15	90631934	C	T	p.R140Q	exonic	nonsynonymous SNV	0.9368	0.4938	362	6798	336	119	yes	bulk-NGS	0.4234
AML-60-001	SRSF2	17	74732959	G	T	p.P95H	exonic	nonsynonymous SNV	0.3135	0.5576	397	1797	590	4831	yes	bulk-NGS	0.4444
AML-61-001	IDH1	2	209113112	C	T	p.R132H	exonic	nonsynonymous SNV	0.0037	0.0076	4272	16	0	52	yes	ddPCR (positive)	0
AML-61-001	IDH2	15	90631934	C	T	p.R140Q	exonic	nonsynonymous SNV	0.1445	0.0603	3592	604	23	121	yes	bulk-NGS	0.0369
AML-61-001	NPM1	5	170837555	A	AT	p.R291fs	exonic	frameshift insertion	0.2622	0.1701	1558	1080	59	1643	yes	clinical sequencing	0
AML-61-001	NRAS	1	115258744	C	T	p.G13D	exonic	nonsynonymous SNV	0.0952	0.051	3376	391	22	551	yes	bulk-NGS	0.0264
AML-61-001	PTPN11	12	112888156	A	G	p.N58D	exonic	nonsynonymous SNV	0.2507	0.1212	3123	1036	52	129	yes	bulk-NGS	0.0756
AML-61-001	PTPN11	12	112926851	C	T	p.P491S	exonic	nonsynonymous SNV	0.1346	0.0738	3382	561	23	374	yes	bulk-NGS	0.0434
AML-62-001	FLT3	13	28608311	X	XCTCCGA	p.T582delinsIGA	exonic	nonframeshift insertion	0.0618	0.0444	3112	238	11	666	yes	qPCR	0
AML-62-001	IDH1	2	209113112	C	T	p.R132H	exonic	nonsynonymous SNV	0.8644	0.4449	414	3422	59	132	yes	bulk-NGS	0.469
AML-62-001	NPM1	5	170837543	C	CTCTG	p.L287fs	exonic	frameshift insertion	0.4467	0.4438	324	1758	41	1904	yes	bulk-NGS	0.2195
AML-62-001	PTPN11	12	112888166	A	C	p.D61A	exonic	nonsynonymous SNV	0.0079	0.0036	3838	32	0	157	yes	ddPCR (positive)	0
AML-62-001	PTPN11	12	112888195	T	C	p.F71L	exonic	nonsynonymous SNV	0.4246	0.2068	2119	1682	28	198	yes	bulk-NGS	0.2264
AML-62-001	PTPN11	12	112888198	G	A	p.A72T	exonic	nonsynonymous SNV	0.3496	0.1713	2416	1383	25	203	yes	bulk-NGS	0.167
AML-63-001	FLT3	13	28608303	X	XAGTTTCTCTTGGAA	p.S585fs	exonic	frameshift insertion	0.101	0.097	6484	914	44	905	yes	bulk-NGS	0.0692
AML-63-001	IDH2	15	90631934	C	T	p.R140Q	exonic	nonsynonymous SNV	0.8404	0.4693	663	6709	306	669	yes	bulk-NGS	0.4676
AML-63-001	KIT	4	55599321	A	T	p.D816V	exonic	nonsynonymous SNV	0.1059	0.0508	7120	827	57	343	yes	bulk-NGS	0.0603
AML-63-001	NPM1	5	170837543	C	CTCTG	p.L287fs	exonic	frameshift insertion	0.5135	0.4534	734	3921	365	3327	yes	bulk-NGS	0.1458
AML-64-001	DNMT3A	2	25457242	C	T	p.R882H	exonic	nonsynonymous SNV	0.6713	0.3639	778	3255	101	865	yes	bulk-NGS	0.3923
AML-64-001	IDH1	2	209113113	G	A	p.R132C	exonic	nonsynonymous SNV	0.0014	0.0004	4970	7	0	22	no	ddPCR (negative)	0
AML-64-001	IDH2	15	90631934	C	T	p.R140Q	exonic	nonsynonymous SNV	0.8056	0.4043	827	3910	117	145	yes	bulk-NGS	0.4641
AML-64-001	NRAS	1	115256530	G	T	p.Q61K	exonic	nonsynonymous SNV	0.0174	0.0069	4893	80	7	19	yes	bulk-NGS	0.0075
AML-64-001	SRSF2	17	74732959	G	T	p.P95H	exonic	nonsynonymous SNV	0.4579	0.4834	549	1843	446	2161	yes	bulk-NGS	0.4074
AML-65-001	DNMT3A	2	25457242	C	T	p.R882H	exonic	nonsynonymous SNV	0.7823	0.426	1117	5358	308	460	yes	bulk-NGS	0.4545
AML-65-001	FLT3	13	28608274	X	XAAATCAACGTAGAAGTACTCATTA	p.F594delinsFNEYFYVDF	exonic	nonframeshift insertion	0.5873	0.7227	1981	1599	2663	1000	yes	bulk-NGS	0.1243
AML-66-001	ASXL1	20	31022441	A	AG	p.G642fs	exonic	frameshift insertion	0.5189	0.2737	1024	3750	20	2471	yes	bulk-NGS in paired sample	not available
AML-66-001	KRAS	12	25398284	C	T	p.G12D	exonic	nonsynonymous SNV	0.0162	0.0121	7027	111	7	120	no		not available
AML-66-001	NRAS	1	115256529	T	G	p.Q61P	exonic	nonsynonymous SNV	0.0134	0.0174	7050	94	3	118	no		not available
AML-66-001	NRAS	1	115258744	C	A	p.G13V	exonic	nonsynonymous SNV	0.0139	0.011	6260	98	3	904	no		not available
AML-66-001	NRAS	1	115258747	C	T	p.G12D	exonic	nonsynonymous SNV	0.0187	0.0136	6221	133	3	908	no		not available
AML-66-001	NRAS	1	115258748	C	T	p.G12S	exonic	nonsynonymous SNV	0.2208	0.129	4646	1562	42	1015	yes	bulk-NGS in paired sample	not available
AML-66-001	PTPN11	12	112926888	G	A	p.G503E	exonic	nonsynonymous SNV	0.5217	0.3048	2515	3662	128	960	yes	bulk-NGS in paired sample	not available
AML-66-001	SRSF2	17	74732959	G	A	p.P95L	exonic	nonsynonymous SNV	0.0728	0.2165	766	454	75	5970	yes	bulk-NGS in paired sample	not available
AML-67-001	ASXL1	20	31022824	C	G	p.S770X	exonic	stopgain	0.834005	0.4838	454	2561	338	123	yes	bulk-NGS	0.4641
AML-67-001	BCOR	X	39913239	G	A	p.Q1592X	exonic	stopgain	0.181243	0.1834	2422	115	515	424	yes	bulk-NGS	0.1286
AML-67-001	BCOR	X	39916479	G	GC	p.G1474fs	exonic	frameshift insertion	0.68153	0.7445	625	172	2197	482	yes	bulk-NGS	0.5087
AML-67-001	DNMT3A	2	25463285	GCGGTAGAACTCAAA	G	p.F732fs	exonic	frameshift deletion	0.767837	0.4525	464	2309	360	343	yes	bulk-NGS	0.3115
AML-67-001	DNMT3A	2	25469085	CG	C	p.R458fs	exonic	frameshift deletion	0.1729	0.0963	2753	555	46	122	yes	bulk-NGS	0.1176
AML-67-001	IDH2	15	90631934	C	T	p.R140Q	exonic	nonsynonymous SNV	0.171461	0.0874	2775	505	91	105	yes	bulk-NGS	0.0855
AML-67-001	KRAS	12	25380275	T	A	p.Q61H	exonic	nonsynonymous SNV	0.176928	0.1978	1457	408	207	1404	yes	bulk-NGS	0.219
AML-67-001	KRAS	12	25380279	C	A	p.G60V	exonic	nonsynonymous SNV	0.000287687	0.001	2117	1	0	1358	yes	ddPCR (positive)	0
AML-67-001	NRAS	1	115258748	C	T	p.G12S	exonic	nonsynonymous SNV	0.362198	0.1849	2157	1171	88	60	yes	bulk-NGS	0.1724
AML-67-001	STAG2	X	123197782	T	TA	p.Y636_H637delinsX	exonic	stopgain	0.716628	0.7743	626	177	2314	359	yes	bulk-NGS	0.6527
AML-67-001	TP53	17	7578245	G	A	p.R202C	exonic	nonsynonymous SNV	0.0023015	0.0044	3149	8	0	319	yes	clinical sequencing	0
AML-67-001	U2AF1	21	44514777	T	C	p.Q84R	exonic	nonsynonymous SNV	0.695627	0.3909	1006	2144	274	52	yes	bulk-NGS	0.4061
AML-67-001	U2AF1	21	44524456	G	A	p.S34F	exonic	nonsynonymous SNV	0.627733	0.3783	1099	1790	392	195	yes	bulk-NGS	0.3585
AML-68-001	DNMT3A	2	25457242	C	T	p.R882H	exonic	nonsynonymous SNV	0.599	0.3811	1018	3825	85	1600	yes	bulk-NGS	0.3961
AML-68-001	FLT3	13	28608275	X	XGATCATATTCATATTCTCTGAAATCAACGTAGAAGTACTCAT	p.G583_S584delinsGRIX	exonic	nonframeshift insertion	0.6351	0.3723	1471	4511	40	506	yes	bulk-NGS	0.1905
AML-68-001	KRAS	12	25398285	C	T	p.G12S	exonic	nonsynonymous SNV	0.0487	0.03	5709	301	17	501	yes	bulk-NGS	0.0218
AML-68-001	NPM1	5	170837543	C	CTCTG	p.L287fs	exonic	frameshift insertion	0.4205	0.4077	813	2633	112	2970	yes	bulk-NGS	0.2362
AML-69-001	KRAS	12	25398284	C	G	p.G12A	exonic	nonsynonymous SNV	0.0293	0.0147	7030	203	16	213	yes	bulk-NGS	0.008
AML-69-001	NRAS	1	115258744	C	T	p.G13D	exonic	nonsynonymous SNV	0.5702	0.3224	2357	4115	140	850	yes	bulk-NGS	0.3054
AML-69-001	RUNX1	21	36171600	G	C	p.S322X	exonic	stopgain	0.0741	0.0574	4927	377	176	1982	yes	bulk-NGS	0.0653
AML-69-001	TP53	17	7578290	C	T	splicing	splicing	.	0.0039	0.0026	7216	29	0	217	no	ddPCR (negative)	0
AML-70-001	IDH2	15	90631934	C	T	p.R140Q	exonic	nonsynonymous SNV	0.8382	0.4402	1033	6660	270	305	yes	bulk-NGS	0.5
AML-70-001	KRAS	12	25398220	A	T	p.D33E	exonic	nonsynonymous SNV	0.7916	0.4336	1269	6070	475	454	yes	bulk-NGS	0.3125
AML-70-001	NRAS	1	115256532	C	T	p.G60E	exonic	nonsynonymous SNV	0.0195	0.0089	8011	152	9	96	yes	clinical sequencing	0
AML-70-001	SRSF2	17	74732959	G	A	p.P95L	exonic	nonsynonymous SNV	0.1451	0.2368	1053	1079	121	6015	yes	bulk-NGS	0.4544
AML-71-001	ASXL1	20	31022898	TC	T	p.S795fs	exonic	frameshift deletion	0.825214	0.4914	383	2748	335	270	yes	bulk-NGS	0.3633
AML-71-001	DNMT3A	2	25461998	C	T	splicing	splicing	.	0.822537	0.472	594	2594	479	69	yes	bulk-NGS	0.4768
AML-71-001	DNMT3A	2	25462009	C	T	p.G800S	exonic	nonsynonymous SNV	0.820931	0.4709	605	2591	476	64	yes	bulk-NGS	0.499
AML-71-001	NRAS	1	115258748	C	G	p.G12R	exonic	nonsynonymous SNV	0.869111	0.4854	443	2925	322	46	yes	bulk-NGS	0.4527
AML-71-001	RUNX1	21	36171664	G	GCGGA	p.P301fs	exonic	frameshift insertion	0.0337259	0.0217	2954	86	40	656	yes	bulk-NGS	0.0672
AML-71-001	TET2	4	106164936	G	A	splicing	splicing	.	0.894807	0.4733	365	3059	284	28	yes	bulk-NGS	0.5035
AML-71-001	TET2	4	106197269	C	T	p.H1889Y	exonic	nonsynonymous SNV	0.844486	0.4656	465	2842	313	116	yes	bulk-NGS	0.4837
AML-72-001	DNMT3A	2	25467172	CCCA	C	p.567_568del	exonic	nonframeshift deletion	0.702075	0.5583	756	2573	811	680	yes	bulk-NGS	0.3049
AML-72-001	NPM1	5	170837543	C	CTCTG	p.L287fs	exonic	frameshift insertion	0.480913	0.3911	1229	1689	629	1273	yes	bulk-NGS	0.2938
AML-72-001	PTPN11	12	112888210	G	C	p.E76Q	exonic	nonsynonymous SNV	0.856432	0.4659	658	3731	397	34	yes	bulk-NGS	0.4372
AML-72-001	TET2	4	106197248	G	A	p.G1882R	exonic	nonsynonymous SNV	0.950207	0.9426	213	93	4487	27	yes	bulk-NGS	0.9013
AML-73-001	FLT3	13	28609758	C	A	p.V491L	exonic	nonsynonymous SNV	0.4392	0.2089	5496	4338	72	136	yes	bulk-NGS	0.205
AML-73-001	KRAS	12	25380276	T	A	p.Q61L	exonic	nonsynonymous SNV	0.007	0.0063	8860	70	0	1112	no		0
AML-73-001	KRAS	12	25380276	T	C	p.Q61R	exonic	nonsynonymous SNV	0.0041	0.0034	8860	41	0	1141	no		0
AML-73-001	SF3B1	2	198267359	C	G	p.K666N	exonic	nonsynonymous SNV	0.944	0.4927	437	9166	314	125	yes	bulk-NGS	0.5059
AML-74-001	KRAS	12	25380279	C	T	p.G60D	exonic	nonsynonymous SNV	0.0141	0.008	8030	129	2	1118	yes	bulk-NGS	0.0095
AML-74-001	NPM1	5	170837543	C	CTCTG	p.L287fs	exonic	frameshift insertion	0.2974	0.2593	2466	2681	79	4053	yes	bulk-NGS	0.1659
AML-74-001	NRAS	1	115258747	C	T	p.G12D	exonic	nonsynonymous SNV	0.0258	0.0137	7970	234	5	1070	yes	bulk-NGS	0.0149
AML-74-001	PTPN11	12	112888166	A	C	p.D61A	exonic	nonsynonymous SNV	0.075	0.0359	8317	680	16	266	yes	bulk-NGS	0.022
AML-74-001	WT1	11	32417910	G	T	p.S381X	exonic	stopgain	0.0136	0.0058	9030	123	3	123	yes	clinical sequencing	0
AML-75-001	EZH2	7	148506432	G	A	p.H680Y	exonic	nonsynonymous SNV	0.1798	0.0824	4586	1047	45	395	yes	bulk-NGS	0.1152
AML-75-001	NPM1	5	170837543	C	CTCTG	p.L287fs	exonic	frameshift insertion	0.0845	0.0548	4081	494	19	1479	yes	bulk-NGS	0.0276
AML-75-001	NRAS	1	115258748	C	G	p.G12R	exonic	nonsynonymous SNV	0.1841	0.0911	4561	1077	41	394	yes	bulk-NGS	0.0811
AML-75-001	SRSF2	17	74732959	G	T	p.P95H	exonic	nonsynonymous SNV	0.2621	0.3264	1317	1269	323	3164	yes	bulk-NGS	0.2268
AML-76-001	DNMT3A	2	25457242	C	G	p.R882P	exonic	nonsynonymous SNV	0.6892	0.4534	567	5365	171	1930	yes	bulk-NGS	0.4774
AML-76-001	FLT3	13	28592629	T	C	p.D839G	exonic	nonsynonymous SNV	0.0055	0.0027	7887	43	1	102	yes	ddPCR (positive)	0
AML-76-001	FLT3	13	28592634	CATG	C	p.836_837del	exonic	nonframeshift deletion	0.0193	0.008	7795	153	2	83	yes	bulk-NGS	0.0413
AML-76-001	FLT3	13	28608309	X	XTCTGAAAT	p.G583fs	exonic	frameshift insertion	0.1145	0.0841	5843	889	31	1270	yes	qPCR	0
AML-76-001	NRAS	1	115256528	T	A	p.Q61H	exonic	nonsynonymous SNV	0.7005	0.3621	2233	5385	242	173	yes	bulk-NGS	0.3474
AML-76-001	NRAS	1	115258745	C	G	p.G13R	exonic	nonsynonymous SNV	0.0065	0.0033	7218	52	0	763	yes	ddPCR (positive)	0
AML-76-001	NRAS	1	115258747	C	G	p.G12A	exonic	nonsynonymous SNV	0.0168	0.008	7127	132	3	771	yes	bulk-NGS	0.0086
AML-76-001	U2AF1	21	44524456	G	A	p.S34F	exonic	nonsynonymous SNV	0.8486	0.4738	554	6576	241	662	yes	bulk-NGS	0.4557
AML-77-001	ASXL1	20	31022441	A	AG	p.G642fs	exonic	frameshift insertion	0.705604	0.406	882	3986	182	857	yes	bulk-NGS	0.3333
AML-77-001	CBL	11	119149251	G	A	p.R420Q	exonic	nonsynonymous SNV	0.982055	0.9797	74	72	5729	32	yes	bulk-NGS	0.9654
AML-77-001	DNMT3A	2	25463523	C	T	p.R720H	exonic	nonsynonymous SNV	0.212291	0.4753	817	573	681	3836	yes	bulk-NGS	0.4899
AML-77-001	IDH2	15	90631838	C	T	p.R172K	exonic	nonsynonymous SNV	0.788048	0.484	985	3893	762	267	yes	bulk-NGS	0.5379
AML-77-001	NRAS	1	115258747	C	A	p.G12V	exonic	nonsynonymous SNV	0.0152362	0.0091	5776	82	8	41	yes	ddPCR (positive)	0
AML-77-001	RUNX1	21	36259391	C	CATCT	p.A34fs	exonic	frameshift insertion	0.682919	0.5446	718	3405	629	1155	yes	bulk-NGS	0.3547
AML-77-001	SETBP1	18	42531907	G	A	p.D868N	exonic	nonsynonymous SNV	0.881666	0.493	471	4819	389	228	yes	bulk-NGS	0.4744
AML-77-001	U2AF1	21	44514777	T	C	p.Q84R	exonic	nonsynonymous SNV	0.861182	0.4957	724	4415	672	96	yes	bulk-NGS	0.4514
AML-78-001	DNMT3A	2	25457242	C	T	p.R882H	exonic	nonsynonymous SNV	0.122004	0.0597	3519	433	71	108	yes	bulk-NGS	not available
AML-78-001	PPM1D	17	58740543	C	CT	p.T483fs	exonic	frameshift insertion	0.0748003	0.0312	3812	294	15	10	yes	bulk-NGS	not available
AML-78-001	TP53	17	7578203	C	T	p.V216M	exonic	nonsynonymous SNV	0.740015	0.7798	787	223	2834	287	yes	bulk-NGS	not available
AML-79-001	PPM1D	17	58740518	GAAGAA	G	p.E475fs	exonic	frameshift deletion	0.0117781	0.0073	2595	28	3	6	yes	bulk-NGS	not available
AML-79-001	TP53	17	7576903	A	T	p.S315T	exonic	nonsynonymous SNV	0.577888	0.3653	1004	1427	94	107	yes	bulk-NGS	not available
AML-79-001	TP53	17	7578517	G	A	p.A138V	exonic	nonsynonymous SNV	0.346884	0.2466	1506	103	810	213	yes	bulk-NGS	not available
AML-80-001	NPM1	5	170837544	T	TCTGC	p.L287fs	exonic	frameshift insertion	0.316708	0.2459	1110	671	218	808	yes	bulk-NGS	0.2577
AML-80-001	TET2	4	106155920	TC	T	p.I274fs	exonic	frameshift deletion	0.599929	0.3203	1049	1630	54	74	yes	bulk-NGS	0.6803
AML-80-001	TP53	17	7573964	C	A	p.A355S	exonic	nonsynonymous SNV	0.584254	0.3134	1141	1475	165	26	yes	bulk-NGS	0.415
AML-81-001	FLT3	13	28592634	CATG	C	p.836_837del	exonic	nonframeshift deletion	0.0241181	0.0133	2666	63	4	45	yes	bulk-NGS	0.1136
AML-81-001	FLT3	13	28592640	A	C	p.D835E	exonic	nonsynonymous SNV	0.179626	0.0941	2223	451	48	56	yes	bulk-NGS	0.0881
AML-81-001	FLT3	13	28592642	C	A	p.D835Y	exonic	nonsynonymous SNV	0.0489561	0.0288	2598	119	17	44	yes	bulk-NGS	0.0229
AML-81-001	FLT3	13	28608451	-	CTCCAGATCGGACTGG	p.H564fs	exonic	frameshift insertion	0.00287977	0.0098	2731	31	5	11	yes	qPCR	0
AML-81-001	KRAS	12	25398281	C	T	p.G13D	exonic	nonsynonymous SNV	0.203744	0.1095	2183	498	68	29	yes	bulk-NGS	0.0976
AML-81-001	NRAS	1	115258747	C	T	p.G12D	exonic	nonsynonymous SNV	0.0194384	0.0114	2711	47	7	13	yes	bulk-NGS	0.0121
AML-81-001	NRAS	1	115258748	C	A	p.G12C	exonic	nonsynonymous SNV	0.0442765	0.0253	2635	118	5	20	yes	bulk-NGS	0.0278
AML-81-001	NRAS	1	115258748	C	T	p.G12S	exonic	nonsynonymous SNV	0.0352772	0.0203	2662	92	6	18	yes	clinical sequencing	0
AML-82-001	DNMT3A	2	25457243	G	A	p.R882C	exonic	nonsynonymous SNV	0.849009	0.4968	653	4078	679	193	yes	bulk-NGS	0.4706
AML-82-001	FLT3	13	28592642	C	A	p.D835Y	exonic	nonsynonymous SNV	0.103516	0.0485	4971	540	40	52	yes	bulk-NGS	0.0588
AML-82-001	IDH1	2	209113112	C	T	p.R132H	exonic	nonsynonymous SNV	0.904158	0.4862	393	4842	224	144	yes	bulk-NGS	0.485
AML-82-001	NPM1	5	170837543	C	CTCTG	p.L287fs	exonic	frameshift insertion	0.513653	0.4706	852	2255	623	1873	yes	bulk-NGS	0.4841
AML-82-001	PTPN11	12	112888163	G	T	p.G60V	exonic	nonsynonymous SNV	0.110833	0.0509	4967	583	38	15	yes	bulk-NGS	0.0453
AML-82-001	PTPN11	12	112888211	A	T	p.E76V	exonic	nonsynonymous SNV	0.737998	0.3815	1435	3903	232	33	yes	bulk-NGS	0.349
AML-83-001	DNMT3A	2	25457221	A	G	p.L889P	exonic	nonsynonymous SNV	0.683668	0.5048	1683	5396	1762	1629	yes	bulk-NGS	0.4534
AML-83-001	DNMT3A	2	25463204	AAC	A	p.V763fs	exonic	frameshift deletion	0.665807	0.4804	1526	5749	1222	1973	yes	bulk-NGS	0.6511
AML-83-001	IDH2	15	90631838	C	T	p.R172K	exonic	nonsynonymous SNV	0.743362	0.4958	1719	6170	1613	968	yes	bulk-NGS	0.5093
AML-84-001	ASXL1	20	31022441	A	AG	p.G642fs	exonic	frameshift insertion	0.778356	0.4126	160	699	49	53	yes	bulk-NGS	0.6864
AML-84-001	FLT3	13	28608220	-	ATCATACCAGGGGCCC	p.F612fs	exonic	frameshift insertion	0.532778	0.6906	88	544	329	0	yes	bulk-NGS	0.2965
AML-84-001	IDH2	15	90631934	C	T	p.R140Q	exonic	nonsynonymous SNV	0.764828	0.4517	194	592	143	32	yes	bulk-NGS	0.4513
AML-84-001	PHF6	X	133547614	AT	A	p.N171fs	exonic	frameshift deletion	0.916753	0.9652	34	10	871	46	yes	bulk-NGS	0.9312
AML-84-001	RUNX1	21	36259171	C	T	p.R107H	exonic	nonsynonymous SNV	0.563996	0.9413	40	18	524	379	yes	bulk-NGS	0.9366
AML-84-001	TET2	4	106158124	C	T	p.Q1009X	exonic	stopgain	0.0176899	0.0111	942	11	6	2	yes	clinical sequencing	0
AML-85-001	PPM1D	17	58740534	A	AAGCCC	p.K480fs	exonic	frameshift insertion	0.0672678	0.0234	8793	649	0	206	yes	bulk-NGS	not available
AML-85-001	TET2	4	106194075	G	A	p.E1534K	exonic	nonsynonymous SNV	0.318615	0.1198	6194	3054	20	380	yes	bulk-NGS	not available
AML-85-001	TP53	17	7578212	G	A	p.R213X	exonic	stopgain	0.18864	0.0803	7014	1712	108	814	yes	bulk-NGS	not available
AML-86-001	GATA2	3	128202762	C	A	p.G320C	exonic	nonsynonymous SNV	0.456794	0.4068	2340	2088	1126	1482	yes	bulk-NGS	0.3717
AML-86-001	MYC	8	128750683	C	G	p.P74A	exonic	nonsynonymous SNV	0.545907	0.3128	2918	3535	306	277	yes	bulk-NGS	0.2793
AML-86-001	MYC	8	128750684	C	T	p.P74L	exonic	nonsynonymous SNV	0.127771	0.0805	5939	823	76	198	yes	bulk-NGS	0.0636
AML-87-001	FLT3	13	28608256	-	ATCATATTCATATTCTCTGAAATCAACGTAGAAGTACTCATTATCTGGAAAG	p.D600fs	exonic	frameshift insertion	0.259194	0.162	2495	860	37	7	yes	bulk-NGS	0.072
AML-87-001	MYC	8	128750684	C	A	p.P74Q	exonic	nonsynonymous SNV	0.249779	0.1255	2480	795	54	70	yes	bulk-NGS	0.1239
AML-87-001	WT1	11	32413566	G	A	p.R462W	exonic	nonsynonymous SNV	0.204472	0.1138	2653	619	76	51	yes	bulk-NGS	0.0778
AML-87-001	WT1	11	32417907	G	GCCGA	p.A382fs	exonic	frameshift insertion	0.330097	0.1655	2197	1079	43	80	yes	bulk-NGS	0.1883
AML-88-001	DNMT3A	2	25457242	C	T	p.R882H	exonic	nonsynonymous SNV	0.659981	0.4888	712	3554	592	1424	yes	bulk-NGS	0.4656
AML-88-001	FLT3	13	28592639	TATCTCG	T	p.834_835del	exonic	nonframeshift deletion	0.0175103	0.0121	5462	103	7	710	yes	bulk-NGS	0.1
AML-88-001	FLT3	13	28592641	T	A	p.D835V	exonic	nonsynonymous SNV	0.010347	0.0205	5459	59	6	758	yes	clinical sequencing	0
AML-88-001	FLT3	13	28608226	-	TCTCTGAAATCAACGTAGAAG	p.L610delinsFFYVDFRE	exonic	nonframeshift insertion	0.587393	0.5893	823	3715	1661	83	yes	bulk-NGS	0.74
AML-88-001	NPM1	5	170837543	C	CTCTG	p.L287fs	exonic	frameshift insertion	0.205667	0.4516	611	1050	242	4379	yes	bulk-NGS	0.472
AML-88-001	SF3B1	2	198267360	T	C	p.K666R	exonic	nonsynonymous SNV	0.857848	0.4965	416	5057	332	477	yes	bulk-NGS	0.4975
AML-88-001	TET2	4	106164869	C	A	p.S1267X	exonic	stopgain	0.66205	0.4242	746	3856	303	1377	yes	bulk-NGS	0.4754
AML-89-001	GATA2	3	128200730	A	C	p.L359V	exonic	nonsynonymous SNV	0.411574	0.4304	1439	1562	856	2018	yes	bulk-NGS	0.3842
AML-89-001	JAK2	9	5073770	G	T	p.V617F	exonic	nonsynonymous SNV	0.0502128	0.0568	3878	98	197	1702	yes	bulk-NGS	0.1441
AML-89-001	NRAS	1	115256528	T	A	p.Q61H	exonic	nonsynonymous SNV	0.155064	0.0531	4810	857	54	154	yes	bulk-NGS	0.0607
AML-90-001	CBL	11	119149254	G	C	p.C421S	exonic	nonsynonymous SNV	0.116156	0.0584	5000	631	29	22	yes	bulk-NGS	0.0698
AML-90-001	NPM1	5	170837543	C	CTCTG	p.L287fs	exonic	frameshift insertion	0.514432	0.3887	1416	2301	622	1343	yes	bulk-NGS	0.2562
AML-90-001	NRAS	1	115258747	C	T	p.G12D	exonic	nonsynonymous SNV	0.782295	0.4176	1201	4115	330	36	yes	bulk-NGS	0.3732
AML-90-001	PHF6	X	133549137	G	A	p.R274Q	exonic	nonsynonymous SNV	0.19025	0.151	4459	270	811	142	yes	bulk-NGS	0.1157
AML-90-001	SF3B1	2	198267359	C	A	p.K666N	exonic	nonsynonymous SNV	0.845653	0.4471	823	4531	274	54	yes	bulk-NGS	0.4189
AML-90-001	TET2	4	106157695	C	T	p.Q866X	exonic	stopgain	0.287223	0.4555	259	1551	81	3791	yes	bulk-NGS	0.4942
AML-90-001	TP53	17	7577118	C	G	p.V274L	exonic	nonsynonymous SNV	0.57251	0.2866	2401	3132	121	28	yes	bulk-NGS	0.3086
AML-91-001	ASXL1	20	31023045	AC	A	p.T844fs	exonic	frameshift deletion	0.909414	0.4901	298	3334	250	59	yes	bulk-NGS	0.8686
AML-91-001	KIT	4	55599321	A	T	p.D816V	exonic	nonsynonymous SNV	0.550622	0.3538	1280	1921	249	491	yes	bulk-NGS	0.3934
AML-91-001	PTPN11	12	112888199	C	T	p.A72V	exonic	nonsynonymous SNV	0.167724	0.0832	3268	630	31	12	yes	bulk-NGS	0.0638
AML-91-001	RUNX1	21	36171606	C	CGACT	p.R320fs	exonic	frameshift insertion	0.563055	0.465	1007	1414	805	715	yes	bulk-NGS	0.8177
AML-91-001	SRSF2	17	74732959	G	C	p.P95R	exonic	nonsynonymous SNV	0.119513	0.3182	647	93	378	2823	yes	bulk-NGS	0.4659
AML-91-001	TET2	4	106196303	C	T	p.Q1567X	exonic	stopgain	0.903578	0.9809	66	23	3538	314	yes	bulk-NGS	0.9546
AML-92-001	IDH1	2	209113112	C	T	p.R132H	exonic	nonsynonymous SNV	0.0900166	0.0499	5915	554	42	110	yes	bulk-NGS	0.0464
AML-92-001	IDH1	2	209113113	G	A	p.R132C	exonic	nonsynonymous SNV	0.46715	0.2502	3312	2900	193	216	yes	bulk-NGS	0.2515
AML-92-001	JAK2	9	5073770	G	T	p.V617F	exonic	nonsynonymous SNV	0.412022	0.3686	2045	1877	851	1848	yes	bulk-NGS	0.3802
AML-92-001	RUNX1	21	36231773	C	T	p.R204Q	exonic	nonsynonymous SNV	0.797916	0.4448	1213	4717	566	125	yes	bulk-NGS	0.4751
AML-92-001	TET2	4	106196517	C	CA	p.P1638fs	exonic	frameshift insertion	0.236671	0.1307	4231	1486	81	823	yes	bulk-NGS	0.4493
AML-93-001	ASXL1	20	31022441	A	AG	p.G642fs	exonic	frameshift insertion	0.252126	0.3866	489	1143	102	3204	yes	bulk-NGS	0.5223
AML-93-001	IDH2	15	90631934	C	T	p.R140Q	exonic	nonsynonymous SNV	0.777845	0.4497	953	3356	485	144	yes	bulk-NGS	0.4633
AML-93-001	SRSF2	17	74732959	G	A	p.P95L	exonic	nonsynonymous SNV	0.104293	0.3106	921	144	371	3502	yes	bulk-NGS	0.3944
AML-93-001	TET2	4	106180894	A	T	p.K1329X	exonic	stopgain	0.796071	0.4463	913	3542	389	94	yes	bulk-NGS	0.4212
AML-94-001	BCOR	X	39923059	G	A	p.R1183X	exonic	stopgain	0.167671	0.1711	3710	233	685	847	yes	bulk-NGS	0.163
AML-94-001	IDH1	2	209113113	G	A	p.R132C	exonic	nonsynonymous SNV	0.87379	0.4826	481	4484	300	210	yes	bulk-NGS	0.4732
AML-94-001	SRSF2	17	74732959	G	C	p.P95R	exonic	nonsynonymous SNV	0.161826	0.4829	710	190	696	3879	yes	bulk-NGS	0.4786
AML-94-001	STAG2	X	123197782	T	TA	p.Y636_H637delinsX	exonic	stopgain	0.654429	0.7168	1125	325	3258	767	yes	bulk-NGS	0.8459
AML-94-001	TET2	4	106180795	G	C	p.G1296R	exonic	nonsynonymous SNV	0.821005	0.496	575	4020	475	405	yes	bulk-NGS	0.4873
AML-95-001	FLT3	13	28608226	-	GTAGAAGTACTCATTATCTGCG	p.L610fs	exonic	frameshift insertion	0.0842746	0.044	5379	3568	54	29	yes	bulk-NGS	0.235
AML-95-001	IDH1	2	209113112	C	T	p.R132H	exonic	nonsynonymous SNV	0.00797342	0.0065	8640	68	4	318	yes	clinical sequencing	0
AML-95-001	SETBP1	18	42531907	G	A	p.D868N	exonic	nonsynonymous SNV	0.000885936	0.002	8770	8	0	252	yes	clinical sequencing	0
AML-95-001	TET2	4	106157875	A	G	p.N926D	exonic	nonsynonymous SNV	0.300332	0.5108	408	2330	382	5910	yes	bulk-NGS	0.5075
AML-96-001	FLT3	13	28608281	A	G	p.V592A	exonic	nonsynonymous SNV	0.085693	0.0417	4897	443	17	11	yes	clinical sequencing	not available
AML-96-001	KRAS	12	25398284	C	A	p.G12V	exonic	nonsynonymous SNV	0.0247765	0.0147	5205	124	9	30	yes	clinical sequencing	not available
AML-96-001	NRAS	1	115258747	C	T	p.G12D	exonic	nonsynonymous SNV	0.345753	0.1726	3247	1800	56	265	yes	clinical sequencing	not available
AML-96-001	NRAS	1	115258748	C	G	p.G12R	exonic	nonsynonymous SNV	0.067623	0.0415	4766	350	13	239	yes	clinical sequencing	not available
AML-96-001	NRAS	1	115258748	C	T	p.G12S	exonic	nonsynonymous SNV	0.0804769	0.0514	4700	421	11	236	yes	clinical sequencing	not available
AML-96-001	RUNX1	21	36252975	CAG	C	p.L129fs	exonic	frameshift deletion	0.780738	0.416	968	3941	250	209	yes	clinical sequencing	not available
AML-97-001	DNMT3A	2	25457242	C	T	p.R882H	exonic	nonsynonymous SNV	0.836687	0.4459	739	4687	344	243	yes	clinical sequencing	not available
AML-97-001	NPM1	5	170837543	C	CTCTG	p.L287fs	exonic	frameshift insertion	0.488442	0.4087	932	2680	257	2144	yes	clinical sequencing	not available
AML-97-001	NRAS	1	115258744	C	T	p.G13D	exonic	nonsynonymous SNV	0.780642	0.4594	608	4507	187	711	yes	clinical sequencing	not available
AML-98-001	BCOR	X	39913143	G	A	p.Q1624X	exonic	stopgain	0.908663	0.9464	239	84	4741	246	yes	bulk-NGS	0.9567
AML-98-001	KIT	4	55599321	A	T	p.D816V	exonic	nonsynonymous SNV	0.510546	0.2529	2590	2614	97	9	yes	bulk-NGS	0.2289
AML-98-001	PTPN11	12	112888198	G	A	p.A72T	exonic	nonsynonymous SNV	0.912241	0.4646	455	4669	175	11	yes	bulk-NGS	0.4229
AML-98-001	RUNX1	21	36252890	A	ATCTT	p.F158fs	exonic	frameshift insertion	0.182486	0.1028	4159	906	63	182	yes	bulk-NGS	0.7016
AML-98-001	RUNX1	21	36252929	T	TCAGCTTAGCATTTCC	p.A147_T148insKLRNA	exonic	nonframeshift insertion	0.000376648	0.0044	5264	11	0	35	yes	bulk-NGS	0.6564
AML-98-001	WT1	11	32417909	C	CGACCGTACAAGAG	p.R381fs	exonic	frameshift insertion	0.00301318	0.0038	5274	33	0	3	yes	bulk-NGS	0.5397
AML-99-001	CSF3R	1	36932248	G	A	p.Q768X	exonic	stopgain	0.1715	0.0902	3480	712	45	177	yes	bulk-NGS	0.0698
AML-99-001	DNMT3A	2	25457242	C	T	p.R882H	exonic	nonsynonymous SNV	0.732216	0.4638	873	2665	567	309	yes	bulk-NGS	0.4827
AML-99-001	IDH2	15	90631934	C	T	p.R140Q	exonic	nonsynonymous SNV	0.726099	0.4561	978	2652	553	231	yes	bulk-NGS	0.4379
AML-99-001	NRAS	1	115256532	C	T	p.G60E	exonic	nonsynonymous SNV	0.00906208	0.0039	4279	36	4	95	yes	bulk-NGS	0.0064
AML-99-001	RUNX1	21	36171613	A	AGG	p.S318fs	exonic	frameshift insertion	0.00203897	0.0052	3531	4	5	874	yes	bulk-NGS	0.0158
AML-99-001	RUNX1	21	36252877	C	T	p.R162K	exonic	nonsynonymous SNV	0.809017	0.8219	624	297	3274	219	yes	bulk-NGS	0.8084
AML-99-001	SRSF2	17	74732959	G	A	p.P95L	exonic	nonsynonymous SNV	0.0761214	0.2643	664	71	265	3414	yes	bulk-NGS	0.4242
AML-100-001	DNMT3A	2	25457242	C	T	p.R882H	exonic	nonsynonymous SNV	0.793364	0.4865	769	3901	618	408	yes	clinical sequencing	not available
AML-100-001	FLT3	13	28608074	-	TGCTGCAGAAACATTTGGCACATTCCATTCTTACCAAACTCTAAATTTTCTCTTGGAAACTCCCATTTGAGATCATATTCATATTCTCTGAAAT	p.V592fs	exonic	frameshift insertion	0.281952	0.3673	4079	1255	351	11	yes	clinical sequencing	not available
AML-100-001	IDH2	15	90631934	C	T	p.R140Q	exonic	nonsynonymous SNV	0.674333	0.4037	1430	3307	534	425	yes	clinical sequencing	not available
AML-100-001	NPM1	5	170837543	C	CTCTG	p.L287fs	exonic	frameshift insertion	0.0960323	0.4194	464	385	162	4685	yes	clinical sequencing	not available
AML-100-001	NRAS	1	115258744	C	T	p.G13D	exonic	nonsynonymous SNV	0.052493	0.0276	5357	283	16	40	yes	clinical sequencing	not available
AML-100-001	PTPN11	12	112888220	A	G	p.Q79R	exonic	nonsynonymous SNV	0.676791	0.3518	1779	3556	299	62	yes	clinical sequencing	not available
AML-100-001	SMC3	10	112356192	G	C	p.G667A	exonic	nonsynonymous SNV	0.144663	0.0779	4648	744	80	224	yes	clinical sequencing	not available
AML-100-001	TET2	4	106155782	A	G	p.K228R	exonic	nonsynonymous SNV	0.459094	0.5032	204	2480	135	2877	yes	clinical sequencing	not available
AML-101-001	KRAS	12	25398281	C	T	p.G13D	exonic	nonsynonymous SNV	0.0159922	0.014	3871	65	1	190	yes	clinical sequencing	not available
AML-101-001	TP53	17	7578190	T	C	p.Y220C	exonic	nonsynonymous SNV	0.123334	0.3823	470	321	188	3148	yes	clinical sequencing	not available
AML-101-001	TP53	17	7578503	C	T	p.V143M	exonic	nonsynonymous SNV	0.132784	0.4357	376	315	233	3203	yes	clinical sequencing	not available
AML-102-001	DNMT3A	2	25457242	C	T	p.R882H	exonic	nonsynonymous SNV	0.791789	0.4904	500	3336	425	489	yes	clinical sequencing	not available
AML-102-001	FLT3	13	28592642	C	A	p.D835Y	exonic	nonsynonymous SNV	0.835789	0.5558	357	3210	760	423	yes	clinical sequencing	not available
AML-102-001	GATA2	3	128200786	G	GCC	p.S340fs	exonic	frameshift insertion	0.00252632	0.4793	728	7	5	4010	yes	clinical sequencing	not available
AML-102-001	NPM1	5	170837543	C	CTCTG	p.L287fs	exonic	frameshift insertion	0.242737	0.4478	585	906	247	3012	yes	clinical sequencing	not available
AML-102-001	WT1	11	32417914	G	GT	p.R380fs	exonic	frameshift insertion	0.835789	0.4623	398	3707	263	382	yes	clinical sequencing	not available
AML-103-001	DNMT3A	2	25457243	G	A	p.R882C	exonic	nonsynonymous SNV	0.778566	0.4897	610	2944	347	326	yes	clinical sequencing	not available
AML-103-001	NRAS	1	115256530	G	T	p.Q61K	exonic	nonsynonymous SNV	0.0364325	0.4742	864	134	20	3209	yes	clinical sequencing	not available
AML-103-001	TET2	4	106196291	C	T	p.Q1563X	exonic	stopgain	0.643956	0.9204	167	99	2623	1338	yes	clinical sequencing	not available
AML-103-001	U2AF1	21	44524456	G	A	p.S34F	exonic	nonsynonymous SNV	0.790395	0.4677	606	2889	452	280	yes	clinical sequencing	not available
AML-104-001	IDH2	15	90631934	C	T	p.R140Q	exonic	nonsynonymous SNV	0.0592784	0.0408	1413	106	9	412	yes	clinical sequencing	not available
AML-105-001	DNMT3A	2	25457243	G	A	p.R882C	exonic	nonsynonymous SNV	0.36339	0.2026	588	367	36	118	yes	clinical sequencing	not available
AML-105-001	NRAS	1	115258748	C	T	p.G12S	exonic	nonsynonymous SNV	0.300271	0.1926	737	311	22	39	yes	clinical sequencing	not available
AML-105-001	RUNX1	21	36259214	C	CGA	p.D93fs	exonic	frameshift insertion	0.283138	0.2683	480	259	55	315	yes	clinical sequencing	not available
AML-105-001	U2AF1	21	44524456	G	A	p.S34F	exonic	nonsynonymous SNV	0.371506	0.1983	621	370	42	76	yes	clinical sequencing	not available
AML-106-001	TP53	17	7577097	C	T	p.D281N	exonic	nonsynonymous SNV	0.0722089	0.9766	35	63	360	5400	yes	clinical sequencing	not available
AML-107-001	DNMT3A	2	25463287	G	A	p.R736C	exonic	nonsynonymous SNV	0.558955	0.4311	739	2043	204	1034	yes	clinical sequencing	not available
AML-107-001	TP53	17	7577018	C	T	splicing	splicing	.	0.743532	0.4351	573	2886	103	458	yes	clinical sequencing	not available
AML-108-001	IDH2	15	90631934	C	T	p.R140Q	exonic	nonsynonymous SNV	0.765094	0.4826	842	4590	631	761	yes	clinical sequencing	not available
AML-108-001	NPM1	5	170837544	T	TCTGC	p.L287fs	exonic	frameshift insertion	0.165299	0.4517	739	838	290	4957	yes	clinical sequencing	not available
AML-108-001	SRSF2	17	74732959	G	T	p.P95H	exonic	nonsynonymous SNV	0.123242	0.389	813	152	689	5170	yes	clinical sequencing	not available
AML-109-001	IDH2	15	90631934	C	T	p.R140Q	exonic	nonsynonymous SNV	0.778877	0.4898	806	4879	711	781	yes	clinical sequencing	not available
AML-109-001	NPM1	5	170837543	C	CTCTG	p.L287fs	exonic	frameshift insertion	0.276439	0.4417	1357	1422	562	3836	yes	clinical sequencing	not available
AML-109-001	SRSF2	17	74732959	G	T	p.P95H	exonic	nonsynonymous SNV	0.165668	0.5807	754	232	957	5234	yes	clinical sequencing	not available
AML-110-001	KRAS	12	25398284	C	A	p.G12V	exonic	nonsynonymous SNV	0.0328947	0.0193	3761	123	7	61	yes	clinical sequencing	not available
AML-110-001	TP53	17	7578403	C	T	p.C176Y	exonic	nonsynonymous SNV	0.541498	0.9913	8	16	2124	1804	yes	clinical sequencing	not available
AML-111-001	ASXL1	20	31023317	TC	T	p.P935fs	exonic	frameshift deletion	0.539795	0.447	2112	3641	252	1207	yes	clinical sequencing	not available
AML-111-001	RUNX1	21	36252869	C	G	p.G165R	exonic	nonsynonymous SNV	0.644204	0.3966	1975	4221	425	591	yes	clinical sequencing	not available
AML-111-001	SETBP1	18	42531907	G	A	p.D868N	exonic	nonsynonymous SNV	0.78411	0.4326	1073	5505	150	484	yes	clinical sequencing	not available
AML-111-001	WT1	11	32414251	G	A	p.R434C	exonic	nonsynonymous SNV	0.00707155	0.0298	1143	50	1	6018	yes	clinical sequencing	not available
AML-112-001	DNMT3A	2	25457242	C	T	p.R882H	exonic	nonsynonymous SNV	0.580268	0.3413	427	625	69	75	yes	clinical sequencing	not available
AML-112-001	KIT	4	55599321	A	T	p.D816V	exonic	nonsynonymous SNV	0.579431	0.4022	466	604	89	37	yes	clinical sequencing	not available
AML-112-001	NPM1	5	170837543	C	CTCTG	p.L287fs	exonic	frameshift insertion	0.229933	0.3061	356	182	93	565	yes	clinical sequencing	not available
AML-112-001	TET2	4	106156547	AT	A	p.N483fs	exonic	frameshift deletion	0.662207	0.2965	380	748	44	24	yes	clinical sequencing	not available
AML-112-001	TET2	4	106190819	GT	G	p.R1387fs	exonic	frameshift deletion	0.42893	0.3892	590	425	88	93	yes	clinical sequencing	not available
AML-113-001	DNMT3A	2	25470582	C	T	p.G298R	exonic	nonsynonymous SNV	0.404854	0.2387	1612	1061	90	80	yes	clinical sequencing	not available
AML-113-001	IDH1	2	209113112	C	T	p.R132H	exonic	nonsynonymous SNV	0.0151249	0.0116	2248	43	0	552	yes	clinical sequencing	not available
AML-113-001	NPM1	5	170837543	C	CTCTG	p.L287fs	exonic	frameshift insertion	0.00422089	0.2077	101	11	1	2730	yes	clinical sequencing	not available
AML-113-001	STAG2	X	123220460	TC	T	p.P1040fs	exonic	frameshift deletion	0.417868	0.4437	1394	125	1063	261	yes	clinical sequencing	not available
AML-114-001	DNMT3A	2	25457243	G	A	p.R882C	exonic	nonsynonymous SNV	0.838578	0.4891	579	4706	411	406	yes	clinical sequencing	not available
AML-114-001	ETV6	12	12038922	CATT	C	p.406_406del	exonic	nonframeshift deletion	0.905605	0.5021	299	5298	228	277	yes	clinical sequencing	not available
AML-114-001	EZH2	7	148512005	C	T	splicing	splicing	.	0.905605	0.9424	241	64	5462	335	yes	clinical sequencing	not available
AML-114-001	NRAS	1	115258748	C	A	p.G12C	exonic	nonsynonymous SNV	0.75762	0.4626	833	4293	330	646	yes	clinical sequencing	not available
AML-114-001	SETBP1	18	42531907	G	A	p.D868N	exonic	nonsynonymous SNV	0.910193	0.494	273	5353	201	275	yes	clinical sequencing	not available
AML-115-001	DNMT3A	2	25457242	C	T	p.R882H	exonic	nonsynonymous SNV	0.775636	0.4677	887	4839	433	638	yes	clinical sequencing	not available
AML-115-001	IDH2	15	90631934	C	T	p.R140Q	exonic	nonsynonymous SNV	0.803884	0.4814	603	5007	457	730	yes	clinical sequencing	not available
AML-115-001	NPM1	5	170837543	C	CTCTG	p.L287fs	exonic	frameshift insertion	0.0173606	0.032	2686	98	20	3993	yes	clinical sequencing	not available
AML-115-001	SRSF2	17	74732959	G	C	p.P95R	exonic	nonsynonymous SNV	0.154186	0.4747	902	200	848	4847	yes	clinical sequencing	not available
AML-116-001	NPM1	5	170837543	C	CTCTG	p.L287fs	exonic	frameshift insertion	0.150989	0.1333	845	183	69	572	yes	clinical sequencing	not available
AML-116-001	TET2	4	106158237	T	TA	p.L1046fs	exonic	frameshift insertion	0.318155	0.1546	1108	488	43	30	yes	clinical sequencing	not available
AML-116-001	TET2	4	106164778	C	T	p.R1237X	exonic	stopgain	0.309766	0.1671	1099	472	45	53	yes	clinical sequencing	not available
AML-117-001	DNMT3A	2	25457242	C	T	p.R882H	exonic	nonsynonymous SNV	0.513105	0.3274	354	463	46	129	yes	clinical sequencing	not available
AML-117-001	IDH2	15	90631934	C	T	p.R140Q	exonic	nonsynonymous SNV	0.457661	0.3238	321	414	40	217	yes	clinical sequencing	not available
AML-117-001	TP53	17	7578413	C	T	p.V173M	exonic	nonsynonymous SNV	0.279234	0.4703	193	14	263	522	yes	clinical sequencing	not available
AML-118-001	NPM1	5	170837543	C	CTCTG	p.L287fs	exonic	frameshift insertion	0.0784946	0.4186	170	105	41	1544	yes	clinical sequencing	not available
AML-118-001	SRSF2	17	74732959	G	C	p.P95R	exonic	nonsynonymous SNV	0.13871	0.4315	297	70	188	1305	yes	clinical sequencing	not available
AML-118-001	TET2	4	106164832	G	T	p.E1255X	exonic	stopgain	0.708065	0.4505	270	1273	44	273	yes	clinical sequencing	not available
AML-118-001	TET2	4	106190804	G	A	p.G1382D	exonic	nonsynonymous SNV	0.867204	0.4708	176	1533	80	71	yes	clinical sequencing	not available
AML-119-001	IDH1	2	209113112	C	T	p.R132H	exonic	nonsynonymous SNV	0.814339	0.4707	446	3082	212	305	yes	clinical sequencing	not available
AML-119-001	NPM1	5	170837545	C	CTGCA	p.L287fs	exonic	frameshift insertion	0.189617	0.446	529	516	251	2749	yes	clinical sequencing	not available
AML-119-001	SF3B1	2	198267359	C	G	p.K666N	exonic	nonsynonymous SNV	0.872682	0.4952	305	3333	197	210	yes	clinical sequencing	not available
AML-120-001	DNMT3A	2	25457182	A	G	p.F902S	exonic	nonsynonymous SNV	0.645696	0.3927	1247	2763	275	420	yes	clinical sequencing	not available
AML-120-001	RUNX1	21	36164600	C	CG	p.P425fs	exonic	frameshift insertion	0.0170032	0.4177	95	10	70	4530	yes	clinical sequencing	not available
AML-120-001	SF3B1	2	198267359	C	A	p.K666N	exonic	nonsynonymous SNV	0.704782	0.3868	1025	3221	95	364	yes	clinical sequencing	not available
AML-121-001	DNMT3A	2	25457242	C	T	p.R882H	exonic	nonsynonymous SNV	0.460039	0.2987	454	412	60	100	yes	clinical sequencing	not available
AML-121-001	FLT3	13	28592642	C	G	p.D835H	exonic	nonsynonymous SNV	0.0497076	0.0315	897	42	9	78	yes	clinical sequencing	not available
AML-121-001	FLT3	13	28602341	T	G	p.N676T	exonic	nonsynonymous SNV	0.00779727	0.011	945	7	1	73	yes	clinical sequencing	not available
AML-121-001	KRAS	12	25398284	C	T	p.G12D	exonic	nonsynonymous SNV	0.404483	0.2397	555	368	47	56	yes	clinical sequencing	not available
AML-121-001	NPM1	5	170837543	C	CTCTG	p.L287fs	exonic	frameshift insertion	0.102339	0.2502	158	90	15	763	yes	clinical sequencing	not available
AML-122-001	NPM1	5	170837543	C	CTCTG	p.L287fs	exonic	frameshift insertion	0.313994	0.4467	735	964	297	2020	yes	clinical sequencing	not available
AML-122-001	SF3B1	2	198267359	C	G	p.K666N	exonic	nonsynonymous SNV	0.903884	0.504	197	3497	133	189	yes	clinical sequencing	not available
AML-123-001	DNMT3A	2	25457243	G	A	p.R882C	exonic	nonsynonymous SNV	0.631245	0.3954	643	1495	97	287	yes	clinical sequencing	not available
AML-123-001	RUNX1	21	36231774	G	A	p.R204X	exonic	stopgain	0.420698	0.2909	1061	1031	30	400	yes	clinical sequencing	not available
AML-123-001	TET2	4	106157248	C	CAA	p.H717fs	exonic	frameshift insertion	0.706186	0.3574	620	1751	30	121	yes	clinical sequencing	not available
AML-123-001	U2AF1	21	44524456	G	A	p.S34F	exonic	nonsynonymous SNV	0.649881	0.3488	734	1499	140	149	yes	clinical sequencing	not available
