# Supplementary material for: Clonal evolution of acute myeloid leukemia revealed by high-throughput single-cell genomics
Source: Nat Commun. 2020 Oct 21;11:5327. doi: 10.1038/s41467-020-19119-8 (PMC7577981; doi:10.1038/s41467-020-19119-8)
Supplement: Supplementary file 5 — Supplementary Data 2 [file 41467_2020_19119_MOESM5_ESM.xlsx]

## Sheet: Sheet1
Supplementary Table 2. List of 279 amplicons covered by the custom-designed panel.
Amplicon	Chr	Primer Start	Insert Start	Insert End	Primer End	forward primer	reverse primer
		(based on hg19)	(based on hg19)	(based on hg19)	(based on hg19)	sequence	sequence
ASXL1_c1	20	31022348	31022367	31022591	31022610	CAGGACCCTCGCAGACATT	GCGGCAGTAGTTGTGTTCG
ASXL1_c2	20	31022688	31022712	31022938	31022960	AGAAAGGAGGAAAGCTGCCTACTA	CAGAATGGGACCATTGTCTGCA
ASXL1_c3	20	31022953	31022978	31023186	31023214	CCATTCTGTCTCTAGTGGGAGATGA	GGTATCCAATGCAAAGAACTGTTAGAAA
ASXL1_c4	20	31023207	31023230	31023435	31023459	TGGATACCCATCCCATCGAATGA	TTTCAATGTCCACCTGTTGACAGT
ASXL1_c5	20	31023452	31023479	31023642	31023664	CATTGAAAAGCTGAAAATCAACGGAGA	ATGTCACCATTCACCTTGGACA
ASXL1_c6	20	31023657	31023679	31023891	31023914	GGTGACATGCGTCTGGTTACAA	GGATTCTGACATGCTGTCATCGT
ASXL1_c7	20	31023914	31023939	31024136	31024159	CCCACAAGTACCACTTACAAAAGAC	GGATGGAGGGAGTCAAAACTTGG
ASXL1_c8	20	31024152	31024174	31024389	31024412	CTCCATCCAGTGACAAATCCCA	GCCTGTAACATTGCTCTGATCAC
ASXL1_c9	20	31024602	31024624	31024835	31024862	TTTGTTGGCAGCGTCAAGAATG	CAGTTGGAGTTTAGAAAGCTTCCCATA
ASXL1_c10	20	31024856	31024878	31025085	31025108	CCAACTGAGTTCCACCAGCTTT	TGAGGGTCCAATACAGTCATCGT
BCOR_c1	X	39911528	39911550	39911774	39911802	ACCTGCCGATAAAATTCTGCCT	TCAGAGAGTAGGTATGGTGAGAAATGAG
BCOR_c2	X	39913099	39913125	39913348	39913373	CAGCTCAGCTAGTTTTCAATCACATG	CTCCTTGTTGTTGTTGACAACTGTG
BCOR_c3	X	39913441	39913468	39913689	39913715	CATACCAGACAGAAATGGACTTGAACT	AAAGAGGAAGACAGGAAATGACCTTC
BCOR_c4	X	39914531	39914559	39914779	39914805	GTGATTTCTGCCTAGTCAAATTCCAATC	GCTTGCATGAGCATAATTCTATTGCG
BCOR_c5	X	39916379	39916402	39916625	39916649	CCAGGCTGAGAACAAGACACATC	AAAGCTACAGAGAGGTCCACCTTA
BCOR_c6	X	39921378	39921399	39921629	39921652	CCACAGGGACACACCTCATAG	TGATAGGTGACTGTCCGGAGATT
BCOR_c7	X	39921899	39921923	39922151	39922173	GAGTCCAGGAAAAGGAAAGCTTTG	GTGTGCAGACGAAGAAGAGGAT
BCOR_c8	X	39922171	39922193	39922422	39922445	CACAGCACATCTGTCTTCTGGT	CCGCTCCAGTGATCAGTGTTAAC
BCOR_c9	X	39922852	39922874	39923088	39923116	CCCGCATACCTTGTTCATTGTC	ATTGAATTAACAGGGCTCCATCCTAAAA
BCOR_c10	X	39923109	39923133	39923334	39923356	AATTCAATGCACACCTTCAGGTTG	AGAACCCAGATGGCCAAAGATG
BCOR_c11	X	39923575	39923597	39923765	39923789	CAGACAGGGCTCACCTTTAGAG	CTGTGGAGAAGTACTTTGTGGAGA
BCOR_c12	X	39930785	39930809	39931024	39931054	ATAAAGACGACCATGGCCCACAAA	GATGAATAAAGCCAAATTGTTTTGCAATGT
BCOR_c13	X	39931453	39931480	39931704	39931726	ACTGGCCACATTGCATATATTCAAATT	AGCCATCTAAGCTGGCAAAGAG
BCOR_c14	X	39931719	39931742	39931954	39931976	AGATGGCTTCGGTTTCAGAACTT	GTCTTCACCGTAAGCAAGGACA
BCOR_c15	X	39931969	39931997	39932212	39932234	GTGAAGACTGGCTGTTTGAAAGTATAAG	CCCAACTGGAATCAAGGGAAGA
BCOR_c16	X	39932270	39932295	39932521	39932544	GATGTAACTTGGTGCTGCTAGTTTC	GTTACCCAATGGCAGTCTGTTTC
BCOR_c17	X	39932562	39932583	39932807	39932828	AGACAGGTCCTTTGCCATGTA	ACACCATCCGTTATTCAGCAC
BCOR_c18	X	39932850	39932872	39933101	39933130	GGTTTTGGTGCCATCTGCATTG	CAGGAAATGGTTGTGCTATCTATAGATCT
BCOR_c19	X	39933274	39933298	39933459	39933486	TCTAGTGGCTTATCTGTGACGTCT	CCTGTCAAAGCCATACATGACAGTTAG
BCOR_c20	X	39933479	39933501	39933666	39933692	TTGACAGGGCAACTGAAGGAGA	GCCTATCCTCACATCCAGAACAGTAA
BCOR_c21	X	39933685	39933707	39933912	39933934	GGATAGGCGTGGGAATCAACAG	TACCTCAGCAGTCCTACAGCTT
BCOR_c22	X	39934200	39934222	39934450	39934474	CTCCACTGTCTCGGGTGTATTC	AAGGAGTATCCCAGTAACACCCAT
CALR_c1	19	13054524	13054546	13054677	13054700	CAGGCAGCAGAGAAACAAATGA	GACATCTTCCTCCTCATCTTCCT
CBL_c1	11	119148369	119148396	119148614	119148643	CCTTTTAGAATGGAGAAACTCCCAGAT	CCAATGAATTCAATTATGCTGTCAGTTCT
CBL_c2	11	119148789	119148819	119149034	119149063	AGGAAACAAGTCTTCACTTTTTCTGTTAAC	ACCGAATTTTCCAAGGTTATTACATAGCT
CBL_c3	11	119149181	119149210	119149431	119149455	TTCAGATGCATCTGTTACTATCTTTTGCT	GATTTTGCCAGTCTCCTAAACTGC
CSF3R_c1	1	36932036	36932056	36932276	36932296	ACAGTCGTCCTCCTGGCTTG	CAGACCTATGTGCTCCAGGG
CSF3R_c2	1	36932317	36932339	36932566	36932591	AGGTCTCTGAGCTGTTATGGGA	GGCATGTGTGAGGAACATACTAGTG
CSF3R_c3	1	36933056	36933078	36933279	36933302	CCAAAGTTTGGGAAGGCTGGAA	AGCCTTCCCAACATGCATTCTAA
CSF3R_c4	1	36933341	36933364	36933585	36933607	CCCAGCTACTCTCAAAATCAGCA	CAGCTTTACCATCCAGGCCTAT
DNMT3A_c1	2	25536685	25536707	25536929	25536959	GGTCATGCACTCAGTATGAGGA	TATGTTTAAGTTTTAACTCTCGCCTCCAAA
DNMT3A_c2	2	25457117	25457137	25457345	25457365	GTGTCGCTACCTCAGTTTGC	CTGTGTGGTTAGACGGCTTC
DNMT3A_c3	2	25458519	25458541	25458742	25458763	CAAGCACAGCAATCAGAACAGC	GTAGACGCATGACCAGTGTTG
DNMT3A_c4	2	25459782	25459802	25460021	25460041	AGGTTCTAGACGCTGGAGCT	GTTTGCGGGGAGTTTGAAGA
DNMT3A_c5	2	25461881	25461903	25462117	25462137	AGCTAGTCATTCAGCAGAGGCC	CGCTGTTTCATGCTCCTCCT
DNMT3A_c6	2	25463107	25463128	25463325	25463346	ATGAAGCAGCAGTCCAAGGTA	TGATGGCTTTCTCTTCCGACC
DNMT3A_c7	2	25463450	25463470	25463686	25463709	CTCTTTCGTGTCAAAGGACTTCT	AGGAAGCCTATGTGCGGAAG
DNMT3A_c8	2	25464349	25464370	25464585	25464604	AATGAAAGGAGGCAAGGGCTG	TAACGGTGCTGTCTGCTGG
DNMT3A_c9	2	25466622	25466643	25466860	25466881	ACTTCACACACAAGCTTCCCC	TGCATCTGACCTGTTGTGCTC
DNMT3A_c10	2	25467009	25467028	25467223	25467244	AGGCCCAGCACTCACAAAT	GCTGAGAGTCTCCTCTGCTCA
DNMT3A_c11	2	25467372	25467392	25467609	25467631	GTCATGTCTTCAGGGCTTAGGC	CAGCTAAGGAGACCACTGGA
DNMT3A_c12	2	25468052	25468072	25468288	25468307	GCTCTGGCACACCCCTTTT	TGGACACAGTCAGCCAGAAG
DNMT3A_c13	2	25468811	25468834	25469006	25469025	TCAAACCTTCCTAAGTGCCTCTG	GTTGGCCTGCTTCTGGAGA
DNMT3A_c14	2	25469027	25469046	25469218	25469238	ACCTCTTGTGCGCTCATCA	AAGGGGCTGGAGTTTCCTGT
DNMT3A_c15	2	25469466	25469485	25469694	25469713	GAAAGCTGGGTGCCCTCAT	CCTTGAGCCTGACCCATCT
DNMT3A_c16	2	25469848	25469868	25470051	25470071	GACCTGCACTCCAACTTCCA	GCAAGTGTAAGCCTCGGCAA
DNMT3A_c17	2	25470436	25470457	25470643	25470663	CTACTGCCAAACCCCACAACT	GCCTCGTGACCACTGTGTAA
DNMT3A_c18	2	25470887	25470906	25471115	25471136	TGGTGAAGAAGCCGCTCAC	TTTTTGTTTCCCCAGGCTGAG
DNMT3A_c19	2	25472491	25472513	25472704	25472728	GTTATTCTCCCATTGCACAGCC	GGTTTTCTCCCCTCTAAATCTGGT
DNMT3A_c20	2	25497737	25497758	25497963	25497987	AAACTGAGGCCCATCACTTCT	TAATGCCCTAATGTCTGTCTCTCT
DNMT3A_c21	2	25498319	25498344	25498539	25498563	CCTTCTTCTAGAATCAGGATCCACA	TGGGCCATCATATTTAACACATGA
DNMT3A_c22	2	25505299	25505318	25505541	25505560	TGAGGACTCACCCGCTTCT	AAAGGACCCTGCGGTGATC
ETV6_c1	12	11803032	11803054	11803202	11803224	AGAACTTCCTGATCTCTCTCGC	CCTCTCGCCCCAAATAATTTCC
ETV6_c2	12	11905313	11905335	11905529	11905550	GTCTCATACCTCCATTCCAAGC	ATCAATCCTCTGTCCCTCTCG
ETV6_c3	12	11992036	11992061	11992271	11992296	TTTCTCTCTTTCTTTCTGCCTCATG	CAACCACTAACTAAGAGACTTTCCA
ETV6_c4	12	12006315	12006342	12006526	12006554	AAAACATCTTTCCATTTCTCGATTTCC	ATTAAACTTCCTGGATTTGTCTAAACCT
ETV6_c5	12	12022327	12022350	12022442	12022465	GGTGATTTGTCGTGATAGGTGAC	GTCTGTGATTGTCTTTCCCTCTG
ETV6_c6	12	12022459	12022479	12022711	12022731	AATCACCGGCCTTCTCCTGA	CAGGATCAGAGGGTGCATGA
ETV6_c7	12	12022744	12022765	12022892	12022915	TCCGTGGATTTCAAACAGTCC	GAACTCACTCACCTGCTATTCTC
ETV6_c8	12	12037320	12037343	12037535	12037560	GGTTAGTGCCTCAACAAGAAACA	GGCACTAGTTTATGGAGCAGATATC
ETV6_c9	12	12038803	12038828	12038985	12039007	GGTTCATTTCATTGTGTCTTTGTGC	AAACAGCATCCTCCCAAAAGAA
ETV6_c10	12	12043844	12043867	12044080	12044101	TCTCTTACCTCCTCCACTTCTTC	CATTTCTGGGTCGCTTCCTTT
EZH2_c1	7	148504627	148504655	148504874	148504901	TGCAAATTCAGAATTTCAAACTGCATGT	CATTTTAATGCACCCACTATCTTCAGC
EZH2_c2	7	148506074	148506100	148506318	148506348	GCAAAGAACTAAAAACCCTCCTTTGT	GACTTGAATACTTCTGGGATAGTTGTTTGT
EZH2_c3	7	148506369	148506391	148506612	148506642	GGGAGTTCCAATTCTCACGTCA	TTCCAAATGTCATTTCTTACTGAATGAAGC
EZH2_c4	7	148507296	148507318	148507547	148507570	CCCATGCCTCTAAGGAGATCCT	GTGTGTTCTGTCAGGCTTGATCA
EZH2_c5	7	148508592	148508619	148508841	148508866	TGAAAAGGCAGTTTATGGCAATTCATT	CCAGTCCATTTTCACCCTCCTTTTT
EZH2_c6	7	148511010	148511039	148511260	148511284	GCTAACTACAAACAATCTTCCAGAAGTGA	CTGCAAGTTTTTGCATACGGTGAT
EZH2_c7	7	148511950	148511979	148512198	148512224	CTAACCAAAGACCTATTTAGTTCTCATGC	CAGGTAGTAGGGAAGAATGTACTCGT
EZH2_c8	7	148512405	148512429	148512650	148512679	AGTCAGCCTCCACTTTACAGAAGA	TCCCGCAGAAATTTGGTTTAATTTTCTTT
EZH2_c9	7	148513637	148513663	148513888	148513911	TCCATAGTTCTGTTTTTGATGGCAGT	TAAGACTGTCCTCATGGCTCTGT
EZH2_c10	7	148514229	148514257	148514473	148514503	AAGAATTTTCTTTGTTTGGACAACGAGT	GCTTACATTTGGTTTTGTAGAAGCAAATTC
EZH2_c11	7	148514978	148515008	148515225	148515252	GTTTTAGAACTTTGCCCTGATGTTGAC	TCGAAGTTTCATCTTTCTTCTCTTCTTCTT
EZH2_c12	7	148516601	148516625	148516731	148516756	TATAAGCGGAAGAACACAGAAACAG	GACAACATTAACGCTGACTTGATC
EZH2_c13	7	148523536	148523566	148523780	148523810	GAAAACGTACAATAATTGCACTTACGATGT	GTAACACATGGAAACCTTTTAGAAACTGTT
EZH2_c14	7	148524272	148524294	148524518	148524546	CTGCTGTGCCCTTATCTGGAAA	GAATTTTGTTTTTGACTGACTGGCATTC
EZH2_c15	7	148525751	148525781	148525997	148526025	ACTAAGCCCTATTTCTACTCTTTCTACTGT	ACTTTTGACATTATTGCTTCTCCTGTGT
EZH2_c16	7	148526787	148526814	148527027	148527056	CCCTTTTTCCAAGAGAAGAAGCATATG	TTAAATCTGGAGAACTGGGTAAAGACATG
EZH2_c17	7	148529624	148529653	148529831	148529856	GAATTTATACTGTCTTGATTCACCTTGAC	TTTTTCTGTTTTAGTGTTCGGTGAC
EZH2_c18	7	148543455	148543477	148543699	148543729	GATGGACACCCTGAGGTCAATG	ACAATTTCTCCTTTCCTCTCCTTCATTTTT
EZH2_c19	7	148544285	148544307	148544534	148544559	CAGCTCGTCTGAACCTCTTGAG	AGGATTTAACCATGCAGCACAAATG
FLT3_c1	13	28592522	28592545	28592767	28592796	CTAGAAGAAAGATTGCACTCCAGGATAAT	CACAGTGAGTGCAGTTGTTTACC
FLT3_c2	13	28602155	28602180	28602404	28602429	GAGTGCTCAGTGTCTAATTCCACTT	ACAGAAAAAGCAGACAGCTCTGAAA
FLT3_c3	13	28607997	28608019	28608153	28608176	TGTTGCTGTCCTTCCACTATAC	CCATTGGAAAATCTTTAAAATGC
FLT3_c4	13	28608181	28608204	28608425	28608455	GAAATGCTGCAGAAACATTTGGC	TGTCACAAGTACAAAAAGGTAAAAGCAAAG
FLT3_c5	13	28609521	28609548	28609769	28609795	ACACTGACCCTATACTCTCCTGTAAAA	CACAGAAGGAGTCTGGAATAGAAAGG
GATA2_c1	3	128200655	128200677	128200904	128200929	CACTCACATTGTGCAGCTTGTA	GGTTCTGAGATGCTTTGATTCCCAT
GATA2_c2	3	128202704	128202724	128202891	128202911	AGTCTTCGCTTGGGCTTGAT	GGACTCCCTCCCGAGAACTT
IDH1_c1	2	209113058	209113085	209113402	209113432	ACATGCAAAATCACATTATTGCCAACA	ACTATCCATTTGTCTGAAAAACTTTGCTTC
IDH2_c1	15	90631738	90631760	90631985	90632009	CAGAGACAAGAGGATGGCTAGG	GTGGGACCACTATTATCTCTGTCC
JAK2_c1	9	5069940	5069967	5070184	5070214	CATCTAACACAAGGTTGGCATATTTTTCAT	TAGTCTTCAGAACGAATGGTGTTTCTG
JAK2_c2	9	5073556	5073579	5073805	5073830	GGGACCAAAGCACATTGTATCCT	CAGATGCTCTGAGAAAGGCATTAGA
KDM6A_c1	X	44820468	44820496	44820673	44820700	GGAGGAAATGTATTTTAGGGCTTTATTT	GCACAAATAATTACAATCCAACACATG
KDM6A_c2	X	44833792	44833818	44833986	44834009	TGAAATATCACTATCTACTGGGAGGT	AATCTGCCCAAAACACAAACATG
KDM6A_c3	X	44879780	44879807	44879979	44880006	GTTTCAATGTACTACCAAGCAAGAATT	CATTGTATCTTGAAAAAACCCAACAAC
KDM6A_c4	X	44896820	44896848	44896978	44897006	TGCTTTGTTATTCTTACTTAATTTGCCC	TTCAGTAAAGCATGATAGGAGTAATGAT
KDM6A_c5	X	44910927	44910956	44911125	44911153	CTCCAAATCTCTTTTTCTGTTCTTTAGAG	TCTGAGCAAAGGAATAGAATATATGAGC
KDM6A_c6	X	44912997	44913026	44913215	44913244	GTTTTCTGCTTCGTATTCTTAAACATAGA	GCTGGAATAGACAAAATCAAACATAAATG
KDM6A_c7	X	44918175	44918200	44918395	44918421	TCCTTTCAGCCGATTAATTTGTTTC	TGAAGTACTATATGTGATGCAACCAT
KDM6A_c8	X	44919195	44919221	44919403	44919426	GGAAGATTTAGTGGACTTGCTCTTAC	TGCAGAACATAACCCAACTTCTC
KDM6A_c9	X	44921819	44921849	44922010	44922036	AAGGTTGCTTAGAATAATGATCTTATTTCC	TCAAAATGCTAACAAATTTCAGGGAA
KDM6A_c10	X	44922883	44922904	44923058	44923082	TCAAGAACGCTGGGAAGTACA	GAAGCTAGTCCTCCTATTACCTGA
KDM6A_c11	X	44928832	44928855	44929041	44929062	CAAAGGTCAGAGTTCACATTCGG	GAAGGCTTGCTCTCTTTGGTT
KDM6A_c12	X	44929061	44929083	44929312	44929335	TCAGGAAACATATTGACGGTGC	TCAGTCTTTGTATGAACAGCTGG
KDM6A_c13	X	44929354	44929376	44929601	44929625	ACCATCTTCAGCCATTTCAACA	TTGATGAACTTTCCCACACTAACC
KDM6A_c14	X	44938421	44938446	44938646	44938671	TGGAAGCTAACAATGAACATATGGT	AATGTGTCCTTTCAAAACTCCAAAG
KDM6A_c15	X	44942665	44942690	44942899	44942925	TGTAGCAGAGTTTCACTTTTGATGT	GCTGTCTTTGCATGTTTCATATTTTG
KDM6A_c16	X	44948912	44948939	44949155	44949179	GTGACATTTTCTTCCAGTCTTACTAGG	ATACCTGTAAGTGGACCAACATTC
KDM6A_c17	X	44949917	44949942	44950138	44950162	CATATCTTTTGGTACTTTGGGTTGC	AGTTAACACTCCCCAAAAAGAGAG
KDM6A_c18	X	44966618	44966643	44966798	44966823	CAGTTGCTGGTCACAAATAATTTCT	AGAGGCTTTATAAAACAACTGTGGA
KDM6A_c19	X	44969319	44969342	44969549	44969571	AACAGGTGGAGGTTTTTGATCTG	TACTTATCAGGTGGCAGAGCAA
KIT_c1	4	55561554	55561576	55561801	55561828	GCAGGGCAGCTTTGTCCTATTT	TCATCCAGGATCTCAAAAGTCCATTTG
KIT_c2	4	55589665	55589691	55589906	55589934	ATTTGAAATTCAAGTGAATTGCAGTCCT	GTTGTAGGGATTAGAGAGGGAGTGAA
KIT_c3	4	55591997	55592021	55592244	55592271	CAGGGCTTTTGTTTTCTTCCCTTT	GATATGGTAGACAGAGCCTAAACATCC
KIT_c4	4	55593586	55593611	55593833	55593860	CCATGTATGAAGTACAGTGGAAGGT	TTCTCTATGGCAAACCTATCAAAAGGG
KIT_c5	4	55594114	55594136	55594358	55594387	GCATGCGCTTGACATCAGTTTG	CTTCCAAGCAGTTTATAATCTAGCATTGC
KIT_c6	4	55599204	55599232	55599448	55599478	CTAAAATGTGTGATATCCCTAGACAGGATT	AAATGGTTTTCTTTTCTCCTCCAACCTA
KRAS_c1	12	25378546	25378569	25378790	25378820	ACCTGTCTTGTCTTTGCTGATGT	CTAGGAATTACATTGTTTTCTTTCAGCCAA
KRAS_c2	12	25380238	25380260	25380466	25380490	TCCTCATGTACTGGTCCCTCAT	CGTCATCTTTGGAGCAGGAACAAT
KRAS_c3	12	25398161	25398184	25398405	25398435	AAAGGTGAGTTTGTATTAAAAGGTACTGGT	AAAGAATGGTCCTGCACCAGTAA
MPL_c1	1	43814905	43814927	43815093	43815116	GCCGAAGTCTGACCCTTTTTGT	GTCACAGAGCGAACCAAGAATGC
MYC_c1	8	128750439	128750460	128750561	128750582	CAGTAGAAATACGGCTGCACC	GCACCAAGACCCCTTTAACTC
MYC_c2	8	128750586	128750608	128750824	128750844	CGAGGAGGAGAACTTCTACCAG	GTTCACCATGTCTCCTCCCA
MYC_c3	8	128750865	128750885	128751096	128751116	GGACGACGAGACCTTCATCA	CTGCTGTCGTTGAGAGGGTA
MYC_c4	8	128751161	128751180	128751292	128751311	CGTCCTCGGATTCTCTGCT	GTATCCAGCCGCCCACTTT
MYC_c5	8	128752495	128752516	128752701	128752722	GGCTTAGATGTGGCTCTTTGG	CAGACTCTGACCTTTTGCCAG
MYC_c6	8	128752721	128752741	128752932	128752953	TGGATCACCTTCTGCTGGAG	GCCTCTTGACATTCTCCTCGG
NF1_c1	17	29483024	29483051	29483268	29483298	GAACACACATACCAAAGTCAGTACTGA	AGGTTATCTGTGCTCGTAAACAAAATAAGA
NF1_c2	17	29508686	29508714	29508833	29508859	TACAAAAAATCACTGTAAAGACATGTGG	GTCACAAGTAGGCATTTAAAAGACAA
NF1_c3	17	29509365	29509392	29509609	29509639	TGTCTACTTACCAGAATGCATTTGTGT	GGATTATTTCTGGACACAAGATAAGGAGAA
NF1_c4	17	29527913	29527935	29528162	29528187	ACAGTATGGGTGCTTTGTGCTT	ATGCTCTCACCTTAAAGTGTTGGTT
NF1_c5	17	29528435	29528459	29528681	29528709	CTGGCTCAGAATTCACCTTCTACA	TATGGTCCCTTCGGTCAAGACTTAATAT
NF1_c6	17	29533149	29533178	29533393	29533423	TAGAAAGTTCCCGACAAAAGGATAAAACT	GGAGGTGAGATTCAAAATTCGTGATTTATC
NF1_c7	17	29552021	29552047	29552264	29552293	GAGAGTCTCAAACAGGAAGACAACTC	CAGAAAAAGTACAGAAGAAGCTGACCATA
NF1_c8	17	29553655	29553681	29553877	29553907	ATAACACATTCATGGAGTTTGCCTCT	AGCATATTAACAACTCAGTGGAAGACTAAC
NF1_c9	17	29554211	29554240	29554460	29554485	TTGATTTGCTGTTGTATTTGCTTAGGAAG	TCAGCTACAGCCAAGTTTCAAACTT
NF1_c10	17	29554481	29554511	29554726	29554755	GCTGATTGATGTTTAGCTCTAGACTAAGTT	ACCACAACTAAATATCAGTCTTCACACAG
NF1_c11	17	29556049	29556073	29556295	29556323	GAAAGCCTTCACAAGACCATTGTT	CGATCCATAAATTTGCTGACAGGTGTAT
NF1_c12	17	29556643	29556665	29556887	29556917	CCTCTTAGGAACTCTGGTGTGT	AGCAAGTTCTTCATTATAGCTATGGTTTGT
NF1_c13	17	29557800	29557823	29558039	29558069	GGTGTGTGTGTGGCTTCAAAAAC	TCAAACACAAAAGTTTGACATCTCAAAAGT
NF1_c14	17	29559845	29559871	29560093	29560119	GCAATGTCAAACTTACTCAATGCCAA	GTTTCTGCAAGTGTGTCAAATTCTGT
NF1_c15	17	29562500	29562529	29562662	29562688	CAGTCATCATTTGCCTTAATTTAGCAAGT	CAGTTGGTAGAGTAAATGCCGAGAAT
NF1_c16	17	29562705	29562733	29562893	29562923	CTAAAGAAGTAGAATTGGCAGACTCCAT	ACGAATAGGAGTTTATTATACCTGCTCCAT
NF1_c17	17	29562916	29562945	29563096	29563123	CTATTCGTGCATTTCTGTAGGTATATGGT	CCTTGCTTCATGCAGTGTTAGTAAAAC
NF1_c18	17	29575882	29575905	29576122	29576151	TCCAATGAAGTCTACACGTTGCA	AACTGTAAGCATACCTGGTATAAACAGTG
NF1_c19	17	29588519	29588545	29588770	29588793	GCAATTGGGAGATGGGAGTTTAAATG	GACCCAGGTATGCAAGAAGTGTT
NF1_c20	17	29652655	29652682	29652896	29652926	CTCTTAGCCTTATTTCTCAGTGTCCAA	CAATTTCATATGGCTTTGCATAATATGGCT
NF1_c21	17	29654372	29654401	29654602	29654629	TGAACCATTTGAATATACAATGGTGGGAA	ACTAGGCAGATTTCTTCAATTTCCGAA
NF1_c22	17	29654622	29654647	29654839	29654861	TGCCTAGTAGATGAGAACCAGTTCA	CTACCGTAAACTCGGGTCAGAA
NF1_c23	17	29657329	29657354	29657574	29657603	TCTTCTGTGTGCCTTAACTTGTACC	CTTCACTGGAAAATTCTGAAATGAAAGGG
NF1_c24	17	29663504	29663534	29663756	29663778	CTTTTGCCTTCTGTACTATAGCATATCTGT	GTTGAAGGACAGCATCAGCATG
NF1_c25	17	29667326	29667348	29667573	29667600	CGTTCTCAGTCCAGCTAACAGT	TGCTGAATACAAGTTGACCTCATCAAG
NF1_c26	17	29683795	29683824	29684032	29684061	TACAGCATTGTAAATAGGTAGCCAAAACT	CTTCATCCAAGAGAACATTTGATTCAGAC
NF1_c27	17	29684054	29684083	29684298	29684328	GGATGAAGAAGTACTTACTGATCCGAAGA	TCGTTGATCAAACTCATCTGTGGTATATTT
NF1_c28	17	29685524	29685546	29685768	29685798	ACACCCTGTTATCATTGTGCCA	ACATTGGACATACAGTTGAGAGAGTAAAAA
NPM1_c1	5	170837385	170837413	170837636	170837659	TTCTTGGAGTCATATCTTTATCTAGAGT	TCTGCATTATAAAAAGGACAGCC
NRAS_c1	1	115256421	115256447	115256626	115256651	CTGTAGAGGTTAATATCCGCAAATGA	ATAAAAATTGAACTTCCCTCCCTCC
NRAS_c2	1	115258619	115258642	115258866	115258893	ATCCGACAAGTGAGAGACAGGAT	GTCACACTAGGGTTTTCATTTCCATTG
PHF6_c1	X	133511569	133511598	133511809	133511838	AATTAACATTGTCGCCCTTCTTATTCTCT	ATTAAGAGTCTCATGAATCGTTTCAAGGT
PHF6_c2	X	133527515	133527540	133527714	133527744	TGTCGTTTTGCTGTAGATGTGTTCT	GAAATGGGAAAAATTTTTACAAAAGCCCAA
PHF6_c3	X	133527747	133527775	133527997	133528021	AGCATTTCATCATCATCATAAAGGGTGT	GAAACTGAAAAGTGGCTGAAACGT
PHF6_c4	X	133547377	133547404	133547627	133547651	GGCTTTATTGAACATACCACAGACCAT	GGATGTGGACCTGGTATCTTCTGA
PHF6_c5	X	133547776	133547806	133548001	133548031	ATGTTAAGTAAGCTTGAAATACCGATAGCA	AAAAACAAAATTGGGCTTAAAAGAACCATG
PHF6_c6	X	133549061	133549083	133549301	133549331	ACAGTCCAGCTCACAACAACAT	AGAAATAAGTTTCAGTAACATCAGCATCCT
PHF6_c7	X	133551143	133551169	133551341	133551368	AATAGCTGCTGTTTTCTTGAAATACG	CATGTTTAGGGAAATAGACAACTGTTG
PHF6_c8	X	133559173	133559196	133559416	133559446	AGGAATGTTCATCAGCAGTGACA	ATCTTACTGCATACCATTACTTCAACATGT
PPM1D_c1	17	58740172	58740195	58740380	58740405	CACTCAGGTTCCTCCCATTAAAC	GGTATATGGTCCTTAGAATTCACCC
PPM1D_c2	17	58740406	58740424	58740649	58740669	TGCCCTGGTTCGTAGCAA	TCTTGGGCTTTCATTTGGCC
PPM1D_c3	17	58740676	58740697	58740907	58740928	AAGAACCCCTCCAACAAACTT	TTTCCCAGATGCATTTCAGCA
PTPN11_c1	12	112888095	112888117	112888327	112888351	GCAGCAGACTTTGTGGTCACTAAA	GCCTCCCTTTCCAATGGACTAT
PTPN11_c2	12	112910625	112910653	112910869	112910899	TATCGCACACAATTCTGAACATTTCCTA	CTAGGAATCAAAATCTCCAAGAGTGACTAT
PTPN11_c3	12	112926155	112926185	112926399	112926429	CATTGTTTCTGTTGATATTAATGGCTTGGT	TTTTTGTGAAAGAATTTTCCCATTCAACCT
PTPN11_c4	12	112926750	112926780	112926999	112927024	CCACTAAAAGTTGTGCATTAAACAACTTCA	CTAGCAAGAGAATGAGAATCCGCAT
RAD21_c1	8	117864116	117864140	117864306	117864327	CCCTAAATACCACTTGCTACTGAC	ATTATTGAAGAGCCAAGCCGC
RAD21_c2	8	117864754	117864783	117864999	117865028	AACTTCATCAAGGAACTATTCCAACAGAA	TTTGGAAGATAGAAATCAGTGGTGACTTT
RAD21_c3	8	117868818	117868847	117869062	117869091	TCTATGGTAAGTATCTTTCTGGATGCCAT	AATTTTGTTTTTCCATTGATTGGCTGTTG
RAD21_c4	8	117869517	117869547	117869756	117869785	CCATCATTTCCTTCTCCAAAATTATCATCC	CATTAGCAGTTTTCTTTTATCACAGTGCT
RUNX1_c1	21	36164432	36164452	36164621	36164642	TCAGTAGGGCCTCCACACGG	CGGCTCCTACCAGTTCTCCAT
RUNX1_c2	21	36164657	36164677	36164884	36164903	GTACAGGTGGTAGGAGGGCG	ACCCGACCTGACAGCGTTC
RUNX1_c3	21	36171566	36171591	36171810	36171840	AGCTGCAAAGAATGTGTTTTCAAGT	GGGCCACTCATTTCTTATTAAAAGACATTT
RUNX1_c4	21	36193751	36193776	36194003	36194025	ACAATTGTCCCATGTGTTAGGAACT	ACTTTCTCCCTGGTCACACATG
RUNX1_c5	21	36206684	36206706	36206884	36206907	AGTGGGCTCCATCTGGTACTTA	CCACAATAGGACATCGGCAGAAA
RUNX1_c6	21	36231692	36231716	36231936	36231966	GAGACATGGTCCCTGAGTATACCA	GCTGGACAGCATAAATTAATGATTGGTTAT
RUNX1_c7	21	36252810	36252832	36253058	36253084	TCACTACACAAATGCCCTAAAAGTGT	TGCCATGAAACGTGTTTCAAGC
RUNX1_c8	21	36259148	36259167	36259401	36259422	CGATGGGCAGGGTCTTGTT	TCGGCTTGTTGTGATGCGTAT
RUNX1_c9	21	36420997	36421021	36421247	36421271	GCCTCAGTTTGAATTCCTCTCACA	GGTTTTCGCTCCGAAGGTAAAAGA
SETBP1_c1	18	42530363	42530385	42530606	42530628	ATTGGGTCAAGAATGCCCAGAA	GATTCCAGAAGCCAAGGCTTTC
SETBP1_c2	18	42531760	42531785	42531951	42531974	CAAAAGGGAATACACAGTGGAACCT	CTTCGGGATTCTGAGCTCTTCTC
SETBP1_c3	18	42531967	42531990	42532197	42532220	TCCCGAAGGAGGTACTCTTTTGA	CGGTGGGAGATTCTGAACACTTG
SETBP1_c4	18	42532514	42532536	42532764	42532788	CAGCTCCTTTGTACCTATCGCA	GTCTTCCTTGTGCTTATGCTTGTG
SETBP1_c5	18	42533001	42533022	42533240	42533262	TACACTGTCACTTTCCGACGC	CATCTTGAAGGCTTGGATGTCC
SETBP1_c6	18	42533266	42533291	42533514	42533540	CGCAAGGAGAGAAGTTCTTATGACT	GGTTATGGCTTCACAGTTTCTCAAAC
SF3B1_c1	2	198266049	198266076	198266294	198266323	ACAACATGCATTCAAGTTGACTAAAGA	TCACGTAATCAGCAATGAGTATTCTCTTC
SF3B1_c2	2	198266483	198266508	198266689	198266716	TCATTTCCTCATCAGGAGACTGGAA	GAGGAAAGGTAAATCCACCAATTACCT
SF3B1_c3	2	198266709	198266731	198266943	198266971	CTTTCCTCTGTGTTGGCGGATA	TAATGTGAACATATTCTGCAGTTTGGCT
SF3B1_c4	2	198267293	198267322	198267526	198267549	TTCAACTAAACTTCTAAGATGTGGCAAGA	CTGCTGGTCTGGCTACTATGATC
SF3B1_c5	2	198267543	198267569	198267787	198267817	CCAGCAGCCTAAAATGTAAACAAAGA	GAGCATTTCATCAGTAATTGATGTGAAAGT
SMC1A_c1	X	53423377	53423399	53423625	53423649	CCTGAACCCACTCACTTGTTGG	TGACGAGTGACTCCAATAAACTGC
SMC1A_c2	X	53426440	53426468	53426688	53426714	TCTGTCTGTCGTATTTCTTCCCATTTTT	GTACATTGGTTATCTCTGGCTGATGA
SMC1A_c3	X	53432521	53432544	53432748	53432775	GATATGAGGTGGCTCATAGCGAA	CCGGGACTGTATTCAGTATATCAAGGA
SMC3_c1	10	112343924	112343952	112344168	112344197	GCTTCTATTTTGTGTAGATTGGCTCAAG	CTCTTCTGAAAGATTTTTACAAAGCAGCT
SMC3_c2	10	112356022	112356052	112356248	112356275	TTTTTCAGGGTGGTTTAAATTACTTTCAAT	TTGCTTCAAGTTCACCTAGTTCTTCTT
SMC3_c3	10	112361714	112361744	112361958	112361983	CTCTTTATAGTTGTTTCGAAAACTTGAGCA	AGCTTTTGTCCTCTGTGTGTATGTT
SMC3_c4	10	112362893	112362924	112363134	112363167	TCAGATCTGCTGAAAAGAAATTTGTTAAAGC	GACATCAGATAAGCAAAGACTTTCTAAGTTTTC
SRSF2_c1	17	74732868	74732887	74733076	74733095	TCAGCCCCGTTTACCTGCG	TACACCAAGGAGTCCCGCG
STAG2_c1	X	123164767	123164795	123164978	123165004	CAAGGATAGTGATATAACTTAACCACCT	TGAACTGGGAAGAACAACATAAATCT
STAG2_c2	X	123171367	123171388	123171612	123171641	TCTGCTGTAGTCGGTGGTAGA	TCTCTCTTACTTTGTCCTTTGCTCTTTTT
STAG2_c3	X	123176320	123176349	123176568	123176590	TGTGTGACCATAGACTTCTTAGTGTTAGA	ATGCCCAGCCTAATGCTTACAA
STAG2_c4	X	123178916	123178945	123179165	123179189	GATACCTTTTCATGCTTTTGTCTAGGGTA	CTGACTTGTGAGTCAGACAATCCT
STAG2_c5	X	123179182	123179208	123179367	123179396	CAAGTCAGAGCATTTCGACATACAAG	AAACTGAAATTATCATCCCATTTCCAGGA
STAG2_c6	X	123181077	123181102	123181288	123181314	CAGCTGCATCTTTCTTTTGTTAGAA	CTCGTTTTCCAATCATTTTATTCCGT
STAG2_c7	X	123181323	123181345	123181570	123181592	AGGCTAGAACTCCTGCTACAAA	AACCCCAGTCCCCTTACTTAAA
STAG2_c8	X	123182788	123182813	123182979	123183004	CAACTTACAGGTGTTCATTTGGTTG	CTACACCACGAAATATGCAAACTTG
STAG2_c9	X	123196901	123196931	123197144	123197172	GCCTCACAGAATATTATAATGCTTTCTTAT	GGTTTCCTTTCTTAAAATACGTTCCAAA
STAG2_c10	X	123197712	123197736	123197957	123197985	ATTGCGACAGATCCGGAATATTGT	AGACTTAACACTTGGGTGACTAATTAGC
STAG2_c11	X	123204938	123204961	123205182	123205212	GGCAGTTAGTGAGAAACCTTGGA	GTGGACACAGATTTAATAAAAAGATGGCAA
STAG2_c12	X	123217244	123217273	123217416	123217446	TCAATTATTTTTTGTTTTCCTTTGCAGAG	AGAATCCCAAAATGAAATTAAATAGGACAT
STAG2_c13	X	123220406	123220434	123220651	123220680	CTTGGAAAAGTTCATGACCTTTCAGATG	ATGACAATTCAGTTGGTAAACATTAGGGA
TET2_c1	4	106162385	106162414	106162630	106162659	AAGTCACTTTTAGAGCCCTTAATGTGTAG	GTGAAGGCTGGAAAAATTCTGACATATAC
TET2_c2	4	106163876	106163906	106164123	106164150	ATTTCTCAGGATGTGGTCATAGAATAAAGT	AGGGTCAGATTTACAAATCAAAATGCC
TET2_c3	4	106164739	106164761	106164986	106165013	AGCAGCAGTGAAGAGAAGCTAC	ACTCTCTTCCTTTCAACCAAAGATTGG
TET2_c4	4	106180705	106180732	106181030	106181059	AGTGTGTATCTACAGTTTGGGAAAAACTT	ACCTATAATATCAGCTGCACAGCCTAT
TET2_c5	4	106182793	106182821	106183022	106183049	ATAAAGGCACCATATATTGTGTTTGGGA	CAAGTAAGTTGTTACAATTGCTGCCAA
TET2_c6	4	106190689	106190719	106190932	106190956	GCAGTGTGAGAACAGACTCAACAG	TGGTCTAAATACTAGTGAGTTTTCGGTGTA
TET2_c7	4	106193891	106193914	106194088	106194118	GCGAAAAGTCAGGATGTTAGCAG	CCACACAACACATTTATCTACAAATGCTTT
TET2_c8	4	106196158	106196188	106196404	106196432	TCAACATCAAAGATACCTGTTTCTGTTCTC	AGATATCTGAAGTGTGTGAAGAGTTTGG
TET2_c9	4	106196428	106196452	106196675	106196698	TATCTATGGAAGCACCAGCCCTAT	TGTATGGATGGGTGGTAGACTGA
TET2_c10	4	106196704	106196726	106196956	106196978	CCAGCCAAGGTTTGGAAATAGC	CCGGAGCTGCACTGTAGTTATG
TET2_c11	4	106196977	106196999	106197193	106197215	GGGCATGTTCAACAGCTCTCTT	TGTCTGACCAGACCTCATCGTT
TET2_c12	4	106197208	106197230	106197458	106197481	GTCAGACAGCGAGCAGAGCTTT	GTCTGGGCCATACTTTTCACACT
TET2_c13	4	106197475	106197497	106197718	106197746	CCCAGACTATGTGCCTCAGAAA	ATGAGAACTATACTACTGACAGGTTGGT
TET2_c14	4	106155020	106155049	106155256	106155283	AACACATTTTAATTTTTGTTTCCATGCTC	CATAATAACTTTTGAAAGAGTGCCACT
TET2_c15	4	106155290	106155312	106155531	106155559	CCTGTATGAAGGGAAGCCAGAA	CAGAACTCACAGATTCTTTCTTATCACT
TET2_c16	4	106155564	106155592	106155813	106155833	CCAAGAAAATGCAGTTAAAGATTTCACC	GTTTTCTGCACCGCAATGGA
TET2_c17	4	106155839	106155866	106156087	106156108	CTCACATAAATGCCATTAACAGTCAGG	CTGCAGGAGATGGGCATATCT
TET2_c18	4	106156123	106156144	106156369	106156392	GGAACCACAAAGCTAGCGTCT	TAAAACTCCACCATTCAGAGTGC
TET2_c19	4	106156397	106156418	106156631	106156655	AACACCACCACTACCCCAACC	AAAATTGGTGGGTTATGCTTGAGG
TET2_c20	4	106156660	106156680	106156903	106156929	AGCAGTGGAGAGCTACAGGA	GTTGGAATTTCCAGTGTATTGTTTGG
TET2_c21	4	106156940	106156959	106157187	106157209	GGCTCCCAAGGCAAGCTTA	TCAAGTGCTGTTTCAACACTGG
TET2_c22	4	106157216	106157239	106157439	106157465	AGGCTTCAGAGACTGAGCCATTT	TTTTCACCATGAAAACATTCTTCCAC
TET2_c23	4	106157470	106157495	106157716	106157739	TATTCAAAATCAAGCGAGTTCGAGA	GTGAAGAAGATCTTGCTTTGGGA
TET2_c24	4	106157744	106157765	106157993	106158013	GCTTTCAAGAACAGGAGCAGA	ACTCAGTTTGGGGTTGCTGT
TET2_c25	4	106158018	106158039	106158267	106158287	CCATAGTCAGATGCACAGGCC	GTGACTGGCCCTGACATTTC
TET2_c26	4	106158292	106158314	106158536	106158561	TTGACTAGACAAACCACTGCTG	ATTTGCTAATTCTGGATAAACGCCA
TP53_c1	17	7576467	7576495	7576701	7576724	GCTAGGCTAAGCTATGATGTTCCTTAGA	CAATGGCTCCTGGTTGTAGCTAA
TP53_c2	17	7579743	7579765	7579966	7579988	TCAGTCCCATGGAATTTTCGCT	CCAGGGTTGGAAGTGTCTCATG
TP53_c3	17	7573857	7573881	7574076	7574106	ATGGAATCCTATGGCTTTCCAACC	ATTGTAACTTGAACCATCTTTTAACTCAGG
TP53_c4	17	7576786	7576811	7576948	7576975	AGAAAACGGCATTTTGAGTGTTAGA	AGTTATGCCTCAGATTCACTTTTATCA
TP53_c5	17	7576982	7577001	7577225	7577246	TTGGTCTCCTCCACCGCTT	TTGGGAGTAGATGGAGCCTGG
TP53_c6	17	7577398	7577425	7577614	7577636	GTAGTATGGAAGAAATCGGTAAGAGGT	CTCATCTTGGGCCTGTGTTATC
TP53_c7	17	7578076	7578099	7578292	7578315	TCAAATAAGCAGCAGGAGAAAGC	TCTGATTCCTCACTGATTGCTCT
TP53_c8	17	7578360	7578380	7578587	7578609	CAGCTGCTCACCATCGCTAT	TTATCTGTTCACTTGTGCCCTG
TP53_c9	17	7579330	7579349	7579566	7579584	GGCTGTCCCAGAATGCAAG	TTGCCGTCCCAAGCAATG
U2AF1_c1	21	44514679	44514701	44514922	44514947	GGTGGGTTGGAAGGAGACATTT	AGTCTTATTAAAGCGTGGATGGCAA
U2AF1_c2	21	44524258	44524280	44524505	44524532	AGTCGATCACCTGCCTCACTAT	GCTCTCATTTTCCCTTACAGAGTCAAC
WT1_c1	11	32413389	32413416	32413641	32413663	TCCTTCTCTCAACTGAGTCTAAACCTT	CTCACTGTGCCCACATTGTTAG
WT1_c2	11	32414174	32414194	32414411	32414432	GAACACAGCTGCCAGCAATG	CCTACCCTAACAAGCTCCAGC
WT1_c3	11	32417758	32417780	32418008	32418030	CTCTTGAACCATGTTTGCCCAA	GCTCACTCTCCCTCAAGACCTA
ZRSR2_c1	X	15808934	15808956	15809170	15809192	GGAAGCAAGGTTTCTCTCCTCA	GCTGGAGTGGACAGAGCAATTT
ZRSR2_c2	X	15817934	15817960	15818143	15818173	TCCTGAATTTTTGACCAAGGATTTGC	CAAGATTTTATACAGAAGACTGGTACTGGT
ZRSR2_c3	X	15821749	15821774	15821932	15821959	TGTGTGTGTATTTGTGGATTAATGC	GTAATCAGTTTGTTCACTAGTTACGTG
ZRSR2_c4	X	15822141	15822169	15822349	15822376	GCCAGTGTTTTAAGTTTTTCATCTATGT	TGCCTACTGATTATTCTTCAAACTCAT
ZRSR2_c5	X	15826251	15826278	15826495	15826525	GTGTGTGTGTTTTAATTGTTCCACTTG	CATCATAAACATGAGTCCAGATATCCAAAC
ZRSR2_c6	X	15827276	15827303	15827524	15827550	TTCATGGGTTTTTACTCCACCAGTAAA	TGATGACGGACATTTGAAATGGAAAC
ZRSR2_c7	X	15833810	15833837	15834061	15834084	AAACATAATTTCCCAACATCCAGTCCT	CCCAGCTCTCTTGTGCCATTAAG
ZRSR2_c8	X	15838219	15838247	15838463	15838493	AGTGAACTTGGTGGTCCTACAATAAATT	CCTTTATATAGCAGTGGAACAATTGAGGAA
ZRSR2_c9	X	15840760	15840790	15840954	15840977	ATCCAAATATCAGAAATGTACCTTCGGAAA	CCAGTCCGATCTGGAGACAAGTA
ZRSR2_c10	X	15840981	15841003	15841103	15841126	CTCCTTTGGGAAGAACTCCGAA	CCCTGTGACGACTACTTTTCCTC
ZRSR2_c11	X	15841157	15841179	15841403	15841431	CCTTCTATCCGAGTATGTAGCAACCATA	GTCGGGAGAGGCACAATTCACG
Abbreviations: Chr, chromosome; bp, base pair.
